# Supplementary material for: Large optical anisotropy-oriented construction of a carbonate-nitrate chloride compound as a potential ultraviolet birefringent material
Source: Chem Sci. 2022 Nov 9;13(45):13482–8. doi: 10.1039/d2sc03771h (PMC9685371; doi:10.1039/d2sc03771h)
Supplement: SC-013-D2SC03771H-s002 [file SC-013-D2SC03771H-s002.cif]

# Electronic Supplementary Material (ESI) for Chemical Science.
# This journal is © The Royal Society of Chemistry 2022

####################################################################### 
# 
# This file contains crystal structure data downloaded from the 
# Cambridge Structural Database (CSD) hosted by the Cambridge 
# Crystallographic Data Centre (CCDC).
# 
# Full information about CCDC data access policies and citation 
# guidelines are available at http://www.ccdc.cam.ac.uk/access/V1 
# 
# Audit and citation data items may have been added by the CCDC. 
# Please retain this information to preserve the provenance of 
# this file and to allow appropriate attribution of the data. 
# 
#######################################################################

data_mm
_database_code_depnum_ccdc_archive 'CCDC 2181425'
loop_
_audit_author_name
_audit_author_address
'Meng Cheng'
;UCAS
China
;
_audit_update_record             
;
2022-06-30 deposited with the CCDC.	2022-10-31 downloaded from the CCDC.
;

_audit_creation_method           SHELXL-2016/6
_shelx_SHELXL_version_number     2016/6
_chemical_name_systematic        ?
_chemical_name_common            ?
_chemical_melting_point          ?
_chemical_formula_moiety         ?
_chemical_formula_sum            'C3 H12 Cl N2 Na3 O21 Rb6'
_chemical_formula_weight         1029.39

loop_
_atom_type_symbol
_atom_type_description
_atom_type_scat_dispersion_real
_atom_type_scat_dispersion_imag
_atom_type_scat_source
C C 0.0033 0.0016 'International Tables Vol C Tables 4.2.6.8 and 6.1.1.4'
H H 0.0000 0.0000 'International Tables Vol C Tables 4.2.6.8 and 6.1.1.4'
Cl Cl 0.1484 0.1585 'International Tables Vol C Tables 4.2.6.8 and 6.1.1.4'
N N 0.0061 0.0033 'International Tables Vol C Tables 4.2.6.8 and 6.1.1.4'
Na Na 0.0362 0.0249 'International Tables Vol C Tables 4.2.6.8 and 6.1.1.4'
O O 0.0106 0.0060 'International Tables Vol C Tables 4.2.6.8 and 6.1.1.4'
Rb Rb -0.9393 2.9676 'International Tables Vol C Tables 4.2.6.8 and 6.1.1.4'

_space_group_crystal_system      hexagonal
_space_group_IT_number           193
_space_group_name_H-M_alt        'P 63/m c m'
_space_group_name_Hall           '-P 6c 2'

_shelx_space_group_comment       
;
The symmetry employed for this shelxl refinement is uniquely defined
by the following loop, which should always be used as a source of
symmetry information in preference to the above space-group names.
They are only intended as comments.
;

loop_
_space_group_symop_operation_xyz
'x, y, z'
'x-y, x, z+1/2'
'-y, x-y, z'
'-x, -y, z+1/2'
'-x+y, -x, z'
'y, -x+y, z+1/2'
'-y, -x, -z'
'x-y, -y, -z+1/2'
'x, x-y, -z'
'y, x, -z+1/2'
'-x+y, y, -z'
'-x, -x+y, -z+1/2'
'-x, -y, -z'
'-x+y, -x, -z-1/2'
'y, -x+y, -z'
'x, y, -z-1/2'
'x-y, x, -z'
'-y, x-y, -z-1/2'
'y, x, z'
'-x+y, y, z-1/2'
'-x, -x+y, z'
'-y, -x, z-1/2'
'x-y, -y, z'
'x, x-y, z-1/2'

_cell_length_a                   9.5732(3)
_cell_length_b                   9.5732(3)
_cell_length_c                   15.8202(11)
_cell_angle_alpha                90
_cell_angle_beta                 90
_cell_angle_gamma                120
_cell_volume                     1255.62(12)
_cell_formula_units_Z            2
_cell_measurement_temperature    298(2)
_cell_measurement_reflns_used    2821
_cell_measurement_theta_min      2.46
_cell_measurement_theta_max      27.31

_exptl_crystal_description       block
_exptl_crystal_colour            colourless
_exptl_crystal_density_meas      ?
_exptl_crystal_density_method    'not measured'
_exptl_crystal_density_diffrn    2.723
_exptl_crystal_F_000             968
_exptl_transmission_factor_min   ?
_exptl_transmission_factor_max   ?
_exptl_crystal_size_max          0.17
_exptl_crystal_size_mid          0.16
_exptl_crystal_size_min          0.11
_exptl_absorpt_coefficient_mu    11.849
_exptl_absorpt_correction_type   numerical
_exptl_absorpt_correction_T_min  0.5151
_exptl_absorpt_correction_T_max  0.7456
_exptl_absorpt_process_details   face-index
_exptl_absorpt_special_details   ?
_diffrn_ambient_temperature      298(2)
_diffrn_radiation_wavelength     0.71073
_diffrn_radiation_type           MoK\a
_diffrn_source                   'fine-focus sealed tube'
_diffrn_measurement_device_type  'Bruker APEX-II CCD'
_diffrn_measurement_method       '\f and \w scans'
_diffrn_detector_area_resol_mean ?
_diffrn_reflns_number            10235
_diffrn_reflns_av_unetI/netI     0.0226
_diffrn_reflns_av_R_equivalents  0.0775
_diffrn_reflns_limit_h_min       -10
_diffrn_reflns_limit_h_max       12
_diffrn_reflns_limit_k_min       -12
_diffrn_reflns_limit_k_max       12
_diffrn_reflns_limit_l_min       -20
_diffrn_reflns_limit_l_max       20
_diffrn_reflns_theta_min         2.457
_diffrn_reflns_theta_max         27.541
_diffrn_reflns_theta_full        25.242
_diffrn_measured_fraction_theta_max 1.000
_diffrn_measured_fraction_theta_full 1.000
_diffrn_reflns_Laue_measured_fraction_max 1.000
_diffrn_reflns_Laue_measured_fraction_full 1.000
_diffrn_reflns_point_group_measured_fraction_max 1.000
_diffrn_reflns_point_group_measured_fraction_full 1.000
_reflns_number_total             557
_reflns_number_gt                438
_reflns_threshold_expression     'I > 2\s(I)'
_reflns_Friedel_coverage         0.000
_reflns_Friedel_fraction_max     .
_reflns_Friedel_fraction_full    .

_reflns_special_details          
;
 Reflections were merged by SHELXL according to the crystal
 class for the calculation of statistics and refinement.
 
 _reflns_Friedel_fraction is defined as the number of unique
 Friedel pairs measured divided by the number that would be
 possible theoretically, ignoring centric projections and
 systematic absences.
;

_computing_data_collection       'Bruker APEX2'
_computing_cell_refinement       'Bruker SAINT'
_computing_data_reduction        'Bruker SAINT'
_computing_structure_solution    'SHELXS-97 (Sheldrick, 1990)'
_computing_structure_refinement  'SHELXL-2016/6 (Sheldrick, 2016)'
_computing_molecular_graphics    'Bruker SHELXTL'
_computing_publication_material  'Bruker SHELXTL'
_refine_special_details          ?
_refine_ls_structure_factor_coef Fsqd
_refine_ls_matrix_type           full
_refine_ls_weighting_scheme      calc
_refine_ls_weighting_details     
'w=1/[\s^2^(Fo^2^)+(0.0176P)^2^+1.8086P] where P=(Fo^2^+2Fc^2^)/3'
_atom_sites_solution_primary     direct
_atom_sites_solution_secondary   difmap
_atom_sites_solution_hydrogens   geom
_refine_ls_hydrogen_treatment    mixed
_refine_ls_extinction_method     'SHELXL-2016/6 (Sheldrick 2016)'
_refine_ls_extinction_coef       0.00061(18)
_refine_ls_extinction_expression Fc^*^=kFc[1+0.001xFc^2^\l^3^/sin(2\q)]^-1/4^
_refine_ls_number_reflns         557
_refine_ls_number_parameters     45
_refine_ls_number_restraints     0
_refine_ls_R_factor_all          0.0393
_refine_ls_R_factor_gt           0.0238
_refine_ls_wR_factor_ref         0.0511
_refine_ls_wR_factor_gt          0.0457
_refine_ls_goodness_of_fit_ref   1.068
_refine_ls_restrained_S_all      1.068
_refine_ls_shift/su_max          0.012
_refine_ls_shift/su_mean         0.001

loop_
_atom_site_label
_atom_site_type_symbol
_atom_site_fract_x
_atom_site_fract_y
_atom_site_fract_z
_atom_site_U_iso_or_equiv
_atom_site_adp_type
_atom_site_occupancy
_atom_site_site_symmetry_order
_atom_site_calc_flag
_atom_site_refinement_flags_posn
_atom_site_refinement_flags_adp
_atom_site_refinement_flags_occupancy
_atom_site_disorder_assembly
_atom_site_disorder_group
Rb1 Rb 0.27374(4) 0.27374(4) 0.11916(3) 0.02741(16) Uani 1 2 d S T P . .
Cl1 Cl 0.000000 0.000000 0.000000 0.0287(6) Uani 1 12 d S T P . .
Na1 Na 0.3703(2) 0.000000 0.250000 0.0235(5) Uani 1 4 d S T P . .
O4 O 0.5256(4) 0.3088(4) 0.250000 0.0344(8) Uani 1 2 d S T P . .
O2 O 0.5123(4) 0.25615(18) 0.000000 0.0332(7) Uani 1 2 d S T P . .
O3 O 0.5997(4) 0.5997(4) 0.1053(2) 0.0357(8) Uani 1 2 d S T P . .
N1 N 0.666667 0.333333 0.250000 0.0224(13) Uani 1 6 d S T P . .
C2 C 0.666667 0.333333 0.000000 0.0238(16) Uani 1 6 d S T P . .
C1 C 0.000000 0.000000 0.250000 0.0158(19) Uani 1 12 d S T P . .
H3 H 0.561(5) 0.641(4) 0.071(2) 0.065(14) Uiso 1 1 d . . . . .
O1 O 0.000000 0.1334(4) 0.250000 0.0275(10) Uani 1 4 d S T P . .

loop_
_atom_site_aniso_label
_atom_site_aniso_U_11
_atom_site_aniso_U_22
_atom_site_aniso_U_33
_atom_site_aniso_U_23
_atom_site_aniso_U_13
_atom_site_aniso_U_12
Rb1 0.02602(19) 0.02602(19) 0.0277(2) -0.00013(15) -0.00013(15) 0.01111(18)
Cl1 0.0273(9) 0.0273(9) 0.0314(14) 0.000 0.000 0.0137(4)
Na1 0.0212(9) 0.0244(11) 0.0260(12) 0.000 0.000 0.0122(6)
O4 0.0191(16) 0.0386(19) 0.048(2) 0.000 0.000 0.0164(14)
O2 0.0237(16) 0.0301(12) 0.0437(19) 0.0045(12) 0.000 0.0119(8)
O3 0.0456(16) 0.0456(16) 0.0262(19) -0.0029(13) -0.0029(13) 0.0305(18)
N1 0.0210(19) 0.0210(19) 0.025(3) 0.000 0.000 0.0105(10)
C2 0.026(2) 0.026(2) 0.019(4) 0.000 0.000 0.0130(12)
C1 0.021(3) 0.021(3) 0.006(4) 0.000 0.000 0.0103(15)
O1 0.033(2) 0.0192(15) 0.035(3) 0.000 0.000 0.0165(12)

_geom_special_details            
;
 All esds (except the esd in the dihedral angle between two l.s. planes)
 are estimated using the full covariance matrix.  The cell esds are taken
 into account individually in the estimation of esds in distances, angles
 and torsion angles; correlations between esds in cell parameters are only
 used when they are defined by crystal symmetry.  An approximate (isotropic)
 treatment of cell esds is used for estimating esds involving l.s. planes.
;

loop_
_geom_bond_atom_site_label_1
_geom_bond_atom_site_label_2
_geom_bond_distance
_geom_bond_site_symmetry_2
_geom_bond_publ_flag
Rb1 O2 3.030(2) 17 ?
Rb1 O2 3.030(2) . ?
Rb1 O4 3.066(2) 19 ?
Rb1 O4 3.066(2) . ?
Rb1 O1 3.0718(4) 14_556 ?
Rb1 O1 3.0718(4) . ?
Rb1 O3 3.128(4) . ?
Rb1 Cl1 3.2282(4) . ?
Rb1 C1 3.3394(4) . ?
Rb1 O3 3.400(3) 5_565 ?
Rb1 O3 3.400(3) 3_655 ?
Rb1 Na1 3.7984(13) 3 ?
Rb1 H3 3.29(4) . ?
Rb1 H3 3.29(4) 19 ?
Na1 O1 2.268(4) 14_556 ?
Na1 O3 2.307(3) 18_656 ?
Na1 O3 2.307(3) 3_655 ?
Na1 O4 2.560(3) . ?
Na1 O4 2.560(3) 8 ?
Na1 O4 2.715(4) 3_655 ?
Na1 O4 2.715(3) 21_655 ?
Na1 N1 3.0297(9) . ?
Na1 N1 3.0298(9) 19_545 ?
O4 N1 1.250(3) . ?
O2 C2 1.280(3) . ?
O3 H3 0.86(3) . ?
O3 H3 0.86(3) 19 ?
C1 O1 1.277(4) . ?
C1 O1 1.277(4) 3 ?
C1 O1 1.277(4) 14_556 ?

loop_
_geom_angle_atom_site_label_1
_geom_angle_atom_site_label_2
_geom_angle_atom_site_label_3
_geom_angle
_geom_angle_site_symmetry_1
_geom_angle_site_symmetry_3
_geom_angle_publ_flag
O2 Rb1 O2 88.985(13) 17 . ?
O2 Rb1 O4 81.54(5) 17 19 ?
O2 Rb1 O4 132.41(7) . 19 ?
O2 Rb1 O4 132.41(7) 17 . ?
O2 Rb1 O4 81.53(5) . . ?
O4 Rb1 O4 71.78(10) 19 . ?
O2 Rb1 O1 153.73(7) 17 14_556 ?
O2 Rb1 O1 113.09(6) . 14_556 ?
O4 Rb1 O1 92.59(4) 19 14_556 ?
O4 Rb1 O1 67.86(8) . 14_556 ?
O2 Rb1 O1 113.09(6) 17 . ?
O2 Rb1 O1 153.73(7) . . ?
O4 Rb1 O1 67.86(8) 19 . ?
O4 Rb1 O1 92.59(4) . . ?
O1 Rb1 O1 42.20(13) 14_556 . ?
O2 Rb1 O3 66.93(5) 17 . ?
O2 Rb1 O3 66.93(5) . . ?
O4 Rb1 O3 66.46(7) 19 . ?
O4 Rb1 O3 66.46(7) . . ?
O1 Rb1 O3 133.71(7) 14_556 . ?
O1 Rb1 O3 133.71(7) . . ?
O2 Rb1 Cl1 85.41(4) 17 . ?
O2 Rb1 Cl1 85.41(4) . . ?
O4 Rb1 Cl1 139.27(6) 19 . ?
O4 Rb1 Cl1 139.27(6) . . ?
O1 Rb1 Cl1 82.51(3) 14_556 . ?
O1 Rb1 Cl1 82.51(3) . . ?
O3 Rb1 Cl1 140.25(6) . . ?
O2 Rb1 C1 131.26(2) 17 . ?
O2 Rb1 C1 131.26(2) . . ?
O4 Rb1 C1 86.16(5) 19 . ?
O4 Rb1 C1 86.16(5) . . ?
O1 Rb1 C1 22.48(7) 14_556 . ?
O1 Rb1 C1 22.48(7) . . ?
O3 Rb1 C1 145.72(6) . . ?
Cl1 Rb1 C1 74.034(10) . . ?
O2 Rb1 O3 49.31(5) 17 5_565 ?
O2 Rb1 O3 135.75(6) . 5_565 ?
O4 Rb1 O3 64.16(7) 19 5_565 ?
O4 Rb1 O3 135.12(7) . 5_565 ?
O1 Rb1 O3 105.14(9) 14_556 5_565 ?
O1 Rb1 O3 63.80(8) . 5_565 ?
O3 Rb1 O3 101.66(4) . 5_565 ?
Cl1 Rb1 O3 78.12(5) . 5_565 ?
C1 Rb1 O3 82.96(5) . 5_565 ?
O2 Rb1 O3 135.75(6) 17 3_655 ?
O2 Rb1 O3 49.31(5) . 3_655 ?
O4 Rb1 O3 135.12(7) 19 3_655 ?
O4 Rb1 O3 64.16(7) . 3_655 ?
O1 Rb1 O3 63.79(8) 14_556 3_655 ?
O1 Rb1 O3 105.14(9) . 3_655 ?
O3 Rb1 O3 101.66(4) . 3_655 ?
Cl1 Rb1 O3 78.12(5) . 3_655 ?
C1 Rb1 O3 82.96(5) . 3_655 ?
O3 Rb1 O3 154.94(9) 5_565 3_655 ?
O2 Rb1 Na1 81.41(2) 17 3 ?
O2 Rb1 Na1 169.53(3) . 3 ?
O4 Rb1 Na1 42.13(6) 19 3 ?
O4 Rb1 Na1 101.89(4) . 3 ?
O1 Rb1 Na1 77.27(6) 14_556 3 ?
O1 Rb1 Na1 36.66(7) . 3 ?
O3 Rb1 Na1 105.13(4) . 3 ?
Cl1 Rb1 Na1 97.871(13) . 3 ?
C1 Rb1 Na1 59.14(3) . 3 ?
O3 Rb1 Na1 36.87(6) 5_565 3 ?
O3 Rb1 Na1 141.07(6) 3_655 3 ?
O2 Rb1 H3 51.8(6) 17 . ?
O2 Rb1 H3 70.5(6) . . ?
O4 Rb1 H3 67.2(6) 19 . ?
O4 Rb1 H3 81.3(6) . . ?
O1 Rb1 H3 147.5(6) 14_556 . ?
O1 Rb1 H3 134.2(6) . . ?
O3 Rb1 H3 15.1(6) . . ?
Cl1 Rb1 H3 129.6(6) . . ?
C1 Rb1 H3 152.9(6) . . ?
O3 Rb1 H3 89.1(6) 5_565 . ?
O3 Rb1 H3 112.3(6) 3_655 . ?
Na1 Rb1 H3 100.1(6) 3 . ?
O2 Rb1 H3 70.5(6) 17 19 ?
O2 Rb1 H3 51.8(6) . 19 ?
O4 Rb1 H3 81.3(6) 19 19 ?
O4 Rb1 H3 67.2(6) . 19 ?
O1 Rb1 H3 134.2(6) 14_556 19 ?
O1 Rb1 H3 147.5(6) . 19 ?
O3 Rb1 H3 15.1(6) . 19 ?
Cl1 Rb1 H3 129.6(6) . 19 ?
C1 Rb1 H3 152.9(6) . 19 ?
O3 Rb1 H3 112.3(6) 5_565 19 ?
O3 Rb1 H3 89.1(6) 3_655 19 ?
Na1 Rb1 H3 120.2(6) 3 19 ?
H3 Rb1 H3 23.4(13) . 19 ?
Rb1 Cl1 Rb1 180.0 . 13 ?
Rb1 Cl1 Rb1 90.661(11) . 17 ?
Rb1 Cl1 Rb1 89.338(11) 13 17 ?
Rb1 Cl1 Rb1 89.339(11) . 3 ?
Rb1 Cl1 Rb1 90.662(11) 13 3 ?
Rb1 Cl1 Rb1 90.662(11) 17 3 ?
Rb1 Cl1 Rb1 90.661(11) . 15 ?
Rb1 Cl1 Rb1 89.338(11) 13 15 ?
Rb1 Cl1 Rb1 89.338(11) 17 15 ?
Rb1 Cl1 Rb1 180.000(15) 3 15 ?
Rb1 Cl1 Rb1 89.339(11) . 5 ?
Rb1 Cl1 Rb1 90.662(11) 13 5 ?
Rb1 Cl1 Rb1 180.000(15) 17 5 ?
Rb1 Cl1 Rb1 89.338(11) 3 5 ?
Rb1 Cl1 Rb1 90.662(11) 15 5 ?
O1 Na1 O3 97.16(11) 14_556 18_656 ?
O1 Na1 O3 97.16(11) 14_556 3_655 ?
O3 Na1 O3 165.7(2) 18_656 3_655 ?
O1 Na1 O4 90.20(8) 14_556 . ?
O3 Na1 O4 89.975(11) 18_656 . ?
O3 Na1 O4 89.975(11) 3_655 . ?
O1 Na1 O4 90.20(8) 14_556 8 ?
O3 Na1 O4 89.975(11) 18_656 8 ?
O3 Na1 O4 89.975(11) 3_655 8 ?
O4 Na1 O4 179.60(17) . 8 ?
O1 Na1 O4 138.54(7) 14_556 3_655 ?
O3 Na1 O4 84.64(8) 18_656 3_655 ?
O3 Na1 O4 84.64(8) 3_655 3_655 ?
O4 Na1 O4 48.34(13) . 3_655 ?
O4 Na1 O4 131.26(8) 8 3_655 ?
O1 Na1 O4 138.54(7) 14_556 21_655 ?
O3 Na1 O4 84.64(8) 18_656 21_655 ?
O3 Na1 O4 84.64(8) 3_655 21_655 ?
O4 Na1 O4 131.26(8) . 21_655 ?
O4 Na1 O4 48.34(13) 8 21_655 ?
O4 Na1 O4 82.92(13) 3_655 21_655 ?
O1 Na1 N1 114.20(4) 14_556 . ?
O3 Na1 N1 87.07(5) 18_656 . ?
O3 Na1 N1 87.07(5) 3_655 . ?
O4 Na1 N1 24.00(7) . . ?
O4 Na1 N1 155.60(11) 8 . ?
O4 Na1 N1 24.34(6) 3_655 . ?
O4 Na1 N1 107.26(9) 21_655 . ?
O1 Na1 N1 114.20(4) 14_556 19_545 ?
O3 Na1 N1 87.07(5) 18_656 19_545 ?
O3 Na1 N1 87.07(5) 3_655 19_545 ?
O4 Na1 N1 155.60(11) . 19_545 ?
O4 Na1 N1 24.00(7) 8 19_545 ?
O4 Na1 N1 107.26(9) 3_655 19_545 ?
O4 Na1 N1 24.34(6) 21_655 19_545 ?
N1 Na1 N1 131.61(8) . 19_545 ?
O1 Na1 Rb1 53.97(3) 14_556 5 ?
O3 Na1 Rb1 127.88(7) 18_656 5 ?
O3 Na1 Rb1 62.14(7) 3_655 5 ?
O4 Na1 Rb1 126.84(7) . 5 ?
O4 Na1 Rb1 53.46(5) 8 5 ?
O4 Na1 Rb1 146.77(2) 3_655 5 ?
O4 Na1 Rb1 92.59(5) 21_655 5 ?
N1 Na1 Rb1 141.82(2) . 5 ?
N1 Na1 Rb1 72.310(12) 19_545 5 ?
O1 Na1 Rb1 53.97(3) 14_556 16_556 ?
O3 Na1 Rb1 62.14(7) 18_656 16_556 ?
O3 Na1 Rb1 127.88(7) 3_655 16_556 ?
O4 Na1 Rb1 53.46(5) . 16_556 ?
O4 Na1 Rb1 126.84(7) 8 16_556 ?
O4 Na1 Rb1 92.59(5) 3_655 16_556 ?
O4 Na1 Rb1 146.77(2) 21_655 16_556 ?
N1 Na1 Rb1 72.310(12) . 16_556 ?
N1 Na1 Rb1 141.82(2) 19_545 16_556 ?
Rb1 Na1 Rb1 107.93(5) 5 16_556 ?
O1 Na1 Rb1 53.97(3) 14_556 14_556 ?
O3 Na1 Rb1 62.14(7) 18_656 14_556 ?
O3 Na1 Rb1 127.88(7) 3_655 14_556 ?
O4 Na1 Rb1 126.84(7) . 14_556 ?
O4 Na1 Rb1 53.46(5) 8 14_556 ?
O4 Na1 Rb1 146.77(2) 3_655 14_556 ?
O4 Na1 Rb1 92.59(5) 21_655 14_556 ?
N1 Na1 Rb1 141.82(2) . 14_556 ?
N1 Na1 Rb1 72.310(12) 19_545 14_556 ?
Rb1 Na1 Rb1 66.04(3) 5 14_556 ?
Rb1 Na1 Rb1 73.38(3) 16_556 14_556 ?
N1 O4 Na1 99.57(17) . . ?
N1 O4 Na1 92.09(16) . 14_666 ?
Na1 O4 Na1 168.34(13) . 14_666 ?
N1 O4 Rb1 137.50(4) . 16_556 ?
Na1 O4 Rb1 84.41(8) . 16_556 ?
Na1 O4 Rb1 86.99(7) 14_666 16_556 ?
N1 O4 Rb1 137.50(4) . . ?
Na1 O4 Rb1 84.41(8) . . ?
Na1 O4 Rb1 86.99(7) 14_666 . ?
Rb1 O4 Rb1 84.92(7) 16_556 . ?
C2 O2 Rb1 130.74(4) . . ?
C2 O2 Rb1 130.74(4) . 15 ?
Rb1 O2 Rb1 98.51(9) . 15 ?
Na1 O3 Rb1 93.14(12) 14_666 . ?
Na1 O3 Rb1 80.99(9) 14_666 5_665 ?
Rb1 O3 Rb1 137.35(5) . 5_665 ?
Na1 O3 Rb1 80.99(9) 14_666 3_665 ?
Rb1 O3 Rb1 137.35(5) . 3_665 ?
Rb1 O3 Rb1 83.75(8) 5_665 3_665 ?
Na1 O3 H3 129(2) 14_666 . ?
Rb1 O3 H3 93(3) . . ?
Rb1 O3 H3 123(3) 5_665 . ?
Rb1 O3 H3 61(2) 3_665 . ?
Na1 O3 H3 129(2) 14_666 19 ?
Rb1 O3 H3 93(3) . 19 ?
Rb1 O3 H3 61(2) 5_665 19 ?
Rb1 O3 H3 123(3) 3_665 19 ?
H3 O3 H3 102(5) . 19 ?
O4 N1 O4 119.999(1) . 3_655 ?
O4 N1 O4 120.0 . 14_666 ?
O4 N1 O4 120.000(1) 3_655 14_666 ?
O4 N1 Na1 56.43(15) . . ?
O4 N1 Na1 63.57(15) 3_655 . ?
O4 N1 Na1 176.43(15) 14_666 . ?
O4 N1 Na1 176.43(15) . 3_655 ?
O4 N1 Na1 56.43(15) 3_655 3_655 ?
O4 N1 Na1 63.57(15) 14_666 3_655 ?
Na1 N1 Na1 120.0 . 3_655 ?
O4 N1 Na1 63.57(15) . 14_666 ?
O4 N1 Na1 176.43(15) 3_655 14_666 ?
O4 N1 Na1 56.43(15) 14_666 14_666 ?
Na1 N1 Na1 120.0 . 14_666 ?
Na1 N1 Na1 120.0 3_655 14_666 ?
O2 C2 O2 120.0 . 3_655 ?
O2 C2 O2 120.0 . 5_665 ?
O2 C2 O2 120.0 3_655 5_665 ?
O1 C1 O1 120.0 . 3 ?
O1 C1 O1 120.000(1) . 14_556 ?
O1 C1 O1 120.0 3 14_556 ?
O1 C1 Rb1 66.898(3) . 16_556 ?
O1 C1 Rb1 141.697(7) 3 16_556 ?
O1 C1 Rb1 66.898(3) 14_556 16_556 ?
O1 C1 Rb1 141.697(7) . 5 ?
O1 C1 Rb1 66.898(3) 3 5 ?
O1 C1 Rb1 66.898(3) 14_556 5 ?
Rb1 C1 Rb1 133.796(5) 16_556 5 ?
O1 C1 Rb1 66.898(3) . 3 ?
O1 C1 Rb1 66.898(3) 3 3 ?
O1 C1 Rb1 141.697(7) 14_556 3 ?
Rb1 C1 Rb1 133.796(5) 16_556 3 ?
Rb1 C1 Rb1 85.626(11) 5 3 ?
O1 C1 Rb1 141.697(8) . 14_556 ?
O1 C1 Rb1 66.898(3) 3 14_556 ?
O1 C1 Rb1 66.898(3) 14_556 14_556 ?
Rb1 C1 Rb1 85.626(11) 16_556 14_556 ?
Rb1 C1 Rb1 76.606(15) 5 14_556 ?
Rb1 C1 Rb1 133.796(5) 3 14_556 ?
O1 C1 Rb1 66.898(3) . 18_556 ?
O1 C1 Rb1 66.898(3) 3 18_556 ?
O1 C1 Rb1 141.697(8) 14_556 18_556 ?
Rb1 C1 Rb1 85.626(11) 16_556 18_556 ?
Rb1 C1 Rb1 133.796(5) 5 18_556 ?
Rb1 C1 Rb1 76.606(15) 3 18_556 ?
Rb1 C1 Rb1 85.626(11) 14_556 18_556 ?
O1 C1 Rb1 66.898(3) . . ?
O1 C1 Rb1 141.696(7) 3 . ?
O1 C1 Rb1 66.898(3) 14_556 . ?
Rb1 C1 Rb1 76.606(15) 16_556 . ?
Rb1 C1 Rb1 85.626(11) 5 . ?
Rb1 C1 Rb1 85.626(11) 3 . ?
Rb1 C1 Rb1 133.796(5) 14_556 . ?
Rb1 C1 Rb1 133.796(5) 18_556 . ?
C1 O1 Na1 180.0 . 3 ?
C1 O1 Rb1 90.62(7) . 16_556 ?
Na1 O1 Rb1 89.38(7) 3 16_556 ?
C1 O1 Rb1 90.62(7) . 3 ?
Na1 O1 Rb1 89.38(7) 3 3 ?
Rb1 O1 Rb1 178.75(14) 16_556 3 ?
C1 O1 Rb1 90.62(7) . 18_556 ?
Na1 O1 Rb1 89.38(7) 3 18_556 ?
Rb1 O1 Rb1 95.262(15) 16_556 18_556 ?
Rb1 O1 Rb1 84.725(15) 3 18_556 ?
C1 O1 Rb1 90.62(7) . . ?
Na1 O1 Rb1 89.38(7) 3 . ?
Rb1 O1 Rb1 84.725(15) 16_556 . ?
Rb1 O1 Rb1 95.261(15) 3 . ?
Rb1 O1 Rb1 178.75(14) 18_556 . ?

_refine_diff_density_max         0.436
_refine_diff_density_min         -0.484
_refine_diff_density_rms         0.088

_shelx_res_file                  
;
TITL mm in P63/mcm
    mm.res
    created by SHELXL-2016/6 at 13:09:16 on 30-Jun-2022
CELL 0.71073 9.5732 9.5732 15.8202 90 90 120
ZERR 2 0.0003 0.0003 0.0011 0 0 0
LATT 1
SYMM -Y+X,+X,0.5+Z
SYMM -Y,+X-Y,+Z
SYMM -X,-Y,0.5+Z
SYMM +Y-X,-X,+Z
SYMM +Y,-X+Y,0.5+Z
SYMM -Y,-X,-Z
SYMM -Y+X,-Y,0.5-Z
SYMM +X,+X-Y,-Z
SYMM +Y,+X,0.5-Z
SYMM +Y-X,+Y,-Z
SYMM -X,-X+Y,0.5-Z
SFAC C  H  Cl N  Na O  Rb
UNIT 6  24  2  4  6  42  12
L.S. 5
ACTA
BOND $H
FMAP 2
PLAN 5
MORE -1
TEMP 25
WGHT    0.017600    1.808600
EXTI    0.000614
FVAR       0.06725
RB1   7    0.273742    0.273742    0.119162    10.50000    0.02602    0.02602 =
         0.02767   -0.00013   -0.00013    0.01111
CL1   3    0.000000    0.000000    0.000000    10.08333    0.02732    0.02732 =
         0.03139    0.00000    0.00000    0.01366
NA1   5    0.370283    0.000000    0.250000    10.25000    0.02117    0.02439 =
         0.02598    0.00000    0.00000    0.01219
O4    6    0.525611    0.308795    0.250000    10.50000    0.01913    0.03863 =
         0.04812    0.00000    0.00000    0.01641
O2    6    0.512297    0.256149    0.000000    10.50000    0.02371    0.03015 =
         0.04373    0.00449    0.00000    0.01185
O3    6    0.599660    0.599660    0.105291    10.50000    0.04560    0.04560 =
         0.02624   -0.00289   -0.00289    0.03049
N1    4    0.666667    0.333333    0.250000    10.16667    0.02098    0.02098 =
         0.02537    0.00000    0.00000    0.01049
C2    1    0.666667    0.333333    0.000000    10.16667    0.02597    0.02597 =
         0.01949    0.00000    0.00000    0.01299
C1    1    0.000000    0.000000    0.250000    10.08333    0.02051    0.02051 =
         0.00630    0.00000    0.00000    0.01025
H3    2    0.560626    0.640973    0.070901    11.00000    0.06474
O1    6    0.000000    0.133381    0.250000    10.25000    0.03291    0.01917 =
         0.03504    0.00000    0.00000    0.01646
HKLF 4 1 1 1 0 0 -1 0 0 0 -1


REM  mm in P63/mcm
REM R1 =  0.0238 for     438 Fo > 4sig(Fo)  and  0.0393 for all     557 data
REM     45 parameters refined using      0 restraints

END

WGHT      0.0207      1.4233

REM Highest difference peak  0.436,  deepest hole -0.484,  1-sigma level  0.088
Q1    1   0.0000  0.0000  0.1194  10.16667  0.05    0.44
Q2    1   0.7261  0.7261  0.1455  10.50000  0.05    0.38
Q3    1   0.4449  0.4449  0.1140  10.50000  0.05    0.35
Q4    1  -0.1263  0.1582  0.2500  10.50000  0.05    0.35
Q5    1   0.4759  0.1136  0.2500  10.50000  0.05    0.33
;
_shelx_res_checksum              39387

_shelx_hkl_file                  
;
   0  -1   0   12.78    0.43
  -1   1   0   12.79    0.49
  -1   1   0   12.58    0.47
   1   0   0   12.33    0.42
  -1   0   0   12.95    0.43
   0   1   0   12.24    0.43
   1  -1   0   11.96    0.48
   1  -1   0   12.78    0.48
   0   1   0   13.39    0.36
  -2   1   0   16.04    0.68
   1  -2   0   15.10    0.61
   1  -2   0   16.56    0.66
   2  -1   0   15.60    0.66
  -1   2   0   15.56    0.64
  -1   2   0   15.36    0.63
   2  -1   0   15.42    0.67
   0  -2   0   20.37    0.74
  -2   2   0   20.36    0.85
  -2   2   0   19.66    0.82
   2   0   0   18.92    0.72
   2  -2   0   20.01    0.83
   0   2   0   19.26    0.60
   0   2   0   19.20    0.72
   2  -2   0   19.58    0.83
  -2   0   0   19.96    0.72
   2  -3   0    7.27    0.53
  -3   1   0    6.95    0.53
   2  -3   0    7.36    0.53
  -2   3   0    7.12    0.53
   3  -1   0    7.72    0.54
   3  -1   0    7.47    0.52
  -2   3   0    8.09    0.55
  -3   2   0    7.25    0.56
  -3   2   0    7.69    0.55
   1  -3   0    7.59    0.50
   2   1   0    7.38    0.37
   3  -2   0    7.08    0.53
  -1   3   0    6.88    0.46
  -1   3   0    6.95    0.48
  -3   3   0  411.18    9.85
  -3   3   0  409.20    9.80
   3   0   0  398.41    9.55
   3  -3   0  410.65    9.81
   3  -3   0  418.42    9.86
   0   3   0  433.22    9.59
  -3   0   0  420.98    9.53
   0   3   0  424.32    9.34
   1   3   0   13.64    0.71
  -4   1   0   13.72    0.81
   3  -4   0   13.47    0.85
   3  -4   0   13.28    0.85
   4  -1   0   14.39    0.83
  -3   4   0   13.75    0.88
  -3   4   0   13.25    0.83
   4  -1   0   10.73    0.76
   2  -4   0   75.14    2.40
  -4   2   0   76.08    2.51
   2  -4   0   79.67    2.33
   4  -2   0   79.42    2.53
  -2   4   0   80.31    2.42
  -2   4   0   78.99    2.42
   4  -2   0   80.70    2.48
   3   1   0   14.04    0.67
  -4   3   0   12.94    0.86
   1  -4   0   13.67    0.79
  -4   3   0   15.04    0.95
  -1   4   0   14.35    0.74
   4  -3   0   12.48    0.89
  -1   4   0   14.02    0.78
   4  -3   0   14.13    0.87
  -4   4   0  431.18   10.48
   4   0   0  417.87   10.03
  -4   4   0  425.53   10.41
   0   4   0  422.45   10.00
   0   4   0  421.38    9.72
   4  -4   0  427.15   10.32
   4  -4   0  442.08   10.42
  -4   0   0  430.84    9.92
   4  -5   0    2.78    0.52
   1   4   0    1.81    0.37
   4  -5   0    1.95    0.49
  -5   1   0    1.84    0.41
   5  -1   0    1.78    0.43
  -4   5   0    1.32    0.40
  -4   5   0    1.08    0.38
   5  -1   0    0.89    0.31
   3  -5   0    4.22    0.63
  -5   2   0    3.43    0.56
  -3   5   0    3.58    0.56
   5  -2   0    2.81    0.46
   5  -2   0    3.55    0.59
  -5   3   0    4.23    0.67
   2  -5   0    4.49    0.66
  -2   5   0    4.06    0.56
   5  -3   0    4.21    0.61
  -2   5   0    4.48    0.61
   5  -3   0    3.88    0.64
   1  -5   0    0.98    0.32
   4   1   0    0.94    0.28
  -5   4   0    1.68    0.43
  -5   4   0    1.45    0.43
   5  -4   0    1.71    0.47
  -1   5   0    1.86    0.38
  -1   5   0    2.45    0.47
   5  -4   0    1.19    0.37
   5   0   0    0.32    0.29
  -5   5   0    0.79    0.39
  -5   5   0    1.05    0.43
   0   5   0    0.73    0.27
   5  -5   0    0.70    0.37
  -5   0   0    0.80    0.28
  -5   0   0    1.14    0.37
   0   5   0    0.59    0.29
   5  -5   0    0.99    0.40
   5  -6   0   23.92    1.44
   1   5   0   22.26    1.17
  -6   1   0   22.60    1.27
   1   5   0   24.38    0.96
  -5   6   0   25.04    1.48
  -5   6   0   23.01    1.48
   6  -1   0   25.36    1.39
   6  -1   0   24.09    1.32
   4  -6   0   37.04    1.75
   2   4   0   34.37    1.45
  -6   2   0   37.67    1.76
   6  -2   0   37.26    1.71
   6  -2   0   37.92    1.80
  -4   6   0   34.99    1.71
  -4   6   0   38.12    1.81
   3  -6   0   14.45    1.03
  -3   6   0   13.35    1.00
   6  -3   0   13.36    1.10
   6  -3   0   13.13    1.25
  -3   6   0   13.50    0.99
   2  -6   0   36.04    1.67
  -6   4   0   35.26    1.85
  -2   6   0   37.93    1.63
   6  -4   0   36.54    1.77
  -2   6   0   40.31    1.69
   6  -4   0   36.23    1.86
  -6   5   0   25.13    1.49
   1  -6   0   24.19    1.31
  -6   5   0   21.96    1.50
   6  -5   0   20.95    1.40
   6  -5   0   25.35    1.55
  -1   6   0   23.01    1.25
  -1   6   0   24.41    1.20
  -6   6   0    3.26    0.68
  -6   6   0    4.30    0.83
  -6   0   0    3.25    0.52
   6  -6   0    4.27    0.77
  -6   0   0    3.81    0.64
   6  -6   0    3.07    0.70
   0   6   0    3.70    0.66
   0   6   0    2.61    0.53
   1   6   0    0.09    0.27
  -7   1   0   -0.49    0.29
   6  -7   0   -0.09    0.37
  -6   7   0    0.25    0.41
  -6   7   0   -0.30    0.40
   7  -1   0    0.14    0.32
   5  -7   0    0.54    0.42
  -7   2   0    0.31    0.39
   2   5   0    0.71    0.35
   7  -2   0    0.15    0.41
   7  -2   0    0.14    0.33
  -5   7   0    1.06    0.43
  -5   7   0    0.39    0.39
   4  -7   0   80.00    2.96
  -7   3   0   79.86    3.05
  -4   7   0   78.25    2.90
   7  -3   0   74.16    2.88
   7  -3   0   77.86    3.02
  -4   7   0   80.53    3.01
   3  -7   0   80.73    2.91
  -7   4   0   78.85    3.11
   7  -4   0   80.12    3.00
   7  -4   0   78.93    3.09
  -3   7   0   75.25    2.84
  -3   7   0   78.98    2.87
  -7   5   0    0.53    0.42
   2  -7   0    0.34    0.39
   7  -5   0   -0.08    0.37
   7  -5   0    0.05    0.36
  -2   7   0    0.56    0.35
  -2   7   0    0.55    0.39
  -7   6   0   -0.28    0.39
  -7   6   0    0.25    0.37
  -1   7   0   -0.34    0.33
   7  -6   0    0.69    0.41
  -1   7   0    0.00    0.30
  -7   7   0  134.97    4.74
   7   0   0  121.23    3.96
  -7   7   0  125.52    4.38
   0   7   0  126.57    3.60
  -7   0   0  123.45    3.84
   7  -7   0  105.33    5.94
  -7   0   0  127.26    3.54
   0   7   0  124.00    3.85
  -8   1   0   38.94    1.93
   1   7   0   34.92    1.51
   1   7   0   38.33    1.79
  -8   1   0   36.98    1.77
   8  -1   0   35.17    1.92
  -7   8   0   36.41    2.16
   6  -8   0   12.44    1.25
  -8   2   0   12.75    1.19
   2   6   0   15.01    1.07
   8  -2   0   12.70    1.20
  -6   8   0   16.05    1.38
  -8   3   0    5.55    0.89
   5  -8   0    4.44    0.94
   3   5   0    5.42    0.73
   8  -3   0    4.40    0.74
  -5   8   0    4.64    1.17
  -5   8   0    5.33    0.96
  -8   4   0   90.85    3.57
   4  -8   0   94.12    3.46
  -4   8   0   93.25    3.47
  -4   8   0   91.74    3.37
   8  -4   0   93.11    3.46
  -8   5   0    5.26    1.00
   3  -8   0    5.49    0.88
   8  -5   0    4.84    0.81
  -3   8   0    4.29    0.73
  -3   8   0    6.11    0.95
  -8   6   0   14.68    1.50
   2  -8   0   13.14    1.18
  -2   8   0   13.87    1.18
  -2   8   0   16.12    1.22
   8  -6   0   13.39    1.33
  -8   7   0   35.38    2.34
  -1   8   0   37.10    1.77
  -1   8   0   38.46    1.89
   8   0   0   78.98    3.05
  -8   8   0   79.03    3.48
   0   8   0   77.29    2.89
   0   8   0   76.12    2.69
   8  -9   0    8.24    1.21
   1   8   0    7.37    0.90
   1   8   0    7.34    0.99
  -9   1   0    7.65    1.09
  -9   1   0    8.37    0.96
  -8   9   0    7.30    1.19
   9  -1   0    7.30    1.03
  -8   9   0    7.96    1.51
   2   7   0    6.14    0.85
  -9   2   0    7.79    1.00
   9  -2   0    5.22    0.91
  -7   9   0    5.47    1.04
   3   6   0    3.76    0.69
  -9   3   0    4.06    0.85
  -6   9   0    4.24    0.99
  -6   9   0    3.92    0.88
   9  -3   0    2.02    0.63
   5  -9   0   12.21    1.30
  -9   4   0   13.83    1.49
   4   5   0   15.88    1.15
   9  -4   0   16.21    1.44
  -5   9   0   16.27    1.42
  -5   9   0   15.49    1.48
   4  -9   0   14.37    1.36
  -9   5   0   15.13    1.55
   9  -5   0   14.95    1.45
  -4   9   0   13.79    1.44
  -4   9   0   14.00    1.29
  -9   6   0    3.69    0.96
   3  -9   0    4.14    0.88
  -3   9   0    4.40    0.90
   9  -6   0    3.05    0.76
  -3   9   0    3.85    0.90
  -2   9   0    9.38    1.28
   9  -7   0    6.20    1.04
  -2   9   0    8.07    1.14
   8   1   0    5.96    0.91
  -9   8   0    7.86    1.32
  -1   9   0    6.08    1.52
  -1   9   0    6.63    0.98
  -9   9   0    2.54    1.01
   9   0   0    2.44    0.65
   0   9   0    2.33    0.79
   9  -9   0    2.19    0.88
   0   9   0    3.17    0.75
   9 -10   0    5.37    1.40
   1   9   0    8.36    1.21
 -10   1   0    6.10    0.82
   1   9   0    7.41    1.02
 -10   1   0    5.56    0.98
  -9  10   0    6.03    1.19
  -9  10   0    2.74    1.20
  10  -1   0    5.55    1.04
 -10   2   0    0.28    0.66
 -10   2   0    0.71    0.71
   2   8   0    0.38    0.49
   8 -10   0    1.29    0.87
  -8  10   0    0.74    0.89
  -8  10   0    0.26    0.62
  10  -2   0   -0.33    0.66
 -10   3   0    9.82    1.34
   3   7   0    9.98    1.06
   7 -10   0   10.82    1.63
  10  -3   0    9.70    1.40
  -7  10   0   10.85    1.71
  -7  10   0   12.96    1.68
   6 -10   0    0.74    0.57
   4   6   0   -0.42    0.41
 -10   4   0   -0.06    0.74
  -6  10   0   -0.32    1.31
  10  -4   0    0.15    0.61
  -6  10   0    0.00    0.57
 -10   5   0    2.94    1.00
   5   5   0    2.39    0.62
   5 -10   0    1.25    0.70
  -5  10   0    3.13    0.98
  -5  10   0    1.92    0.79
  10  -5   0    1.32    0.71
  10  -6   0   -0.78    0.64
  -4  10   0    0.31    0.71
  -4  10   0   -0.27    0.44
  -3  10   0   12.87    1.43
  -3  10   0   11.01    1.28
  10  -7   0   11.73    1.70
 -10   8   0    0.13    1.08
  -2  10   0    0.34    0.53
  -2  10   0    0.20    0.69
  10  -8   0   -0.90    0.79
   9   1   0    4.98    0.88
 -10   9   0    5.58    1.46
  -1  10   0    7.67    1.11
  10  -9   0    6.77    1.43
  -1  10   0    8.21    1.22
  10   0   0    4.63    0.98
 -10  10   0    5.87    1.71
  10 -10   0    4.05    1.35
   0  10   0    6.17    1.09
   0  10   0    8.03    1.13
   1  10   0    3.64    0.89
  10 -11   0    7.51    2.04
  11  -1   0    4.99    1.07
 -10  11   0    3.04    2.05
 -11   2   0    1.36    0.86
   2   9   0    0.97    0.62
   9 -11   0    3.29    1.30
 -11   2   0    1.91    0.88
  11  -2   0    2.68    1.04
  -9  11   0    1.31    0.86
  -9  11   0    0.58    1.43
   3   8   0   22.90    1.55
   8 -11   0   25.81    2.31
 -11   3   0   22.97    2.02
  -8  11   0   25.42    2.17
  -8  11   0   26.88    3.26
  11  -3   0   25.37    2.05
   4   7   0   38.04    1.94
   7 -11   0   38.44    2.68
 -11   4   0   41.94    2.69
  11  -4   0   34.79    2.39
  -7  11   0   35.18    2.84
  -7  11   0   36.95    2.48
 -11   5   0   -0.27    1.00
   5   6   0    0.14    0.47
   6 -11   0    0.40    0.87
  -6  11   0   -0.18    0.56
  -6  11   0   -1.00    0.94
  11  -5   0    0.66    0.75
 -11   6   0   -0.67    1.12
   5 -11   0   -0.74    0.79
   6   5   0    0.24    0.54
  11  -6   0   -0.58    0.73
  -5  11   0   -0.21    0.62
  -5  11   0    0.14    0.95
 -11   7   0   38.16    2.95
   4 -11   0   38.65    2.48
  -4  11   0   40.37    2.36
  -4  11   0   35.53    2.48
  11  -7   0   39.19    2.64
 -11   8   0   24.76    2.64
  11  -8   0   26.31    2.42
  -3  11   0   21.31    2.06
  -3  11   0   25.82    1.96
 -11   9   0    1.14    1.47
   9   2   0    2.09    0.77
  -2  11   0    1.64    1.29
  -2  11   0    2.51    1.12
  11  -9   0    2.36    1.36
  10   1   0    0.09    0.82
 -11  10   0   -0.53    1.94
  11 -10   0   -1.32    2.44
  -1  11   0    3.51    1.03
  -1  11   0    5.08    1.53
 -12   4   0    0.22    1.39
   8 -12   0    2.11    1.38
   4   8   0    4.71    0.92
  12  -4   0    2.58    1.32
  -8  12   0    3.28    1.08
  -8  12   0    3.84    2.25
 -12   5   0    0.82    1.39
   5   7   0    1.10    0.66
   7 -12   0    0.14    1.17
  -7  12   0    1.01    0.87
  12  -5   0   -1.08    1.10
  -7  12   0   -2.33    1.50
   6 -12   0    9.42    1.58
   6   6   0    5.04    0.93
 -12   6   0    5.18    1.74
  12  -6   0    5.10    1.29
  -6  12   0    6.34    1.25
  -6  12   0    4.31    1.71
 -12   7   0   -0.99    1.58
   7   5   0   -0.04    0.68
  -5  12   0   -0.20    0.66
  -5  12   0    2.26    1.50
  12  -7   0    2.14    1.14
 -12   8   0    3.89    1.94
  12  -8   0    2.97    1.56
  -4  12   0    4.31    1.18
   1  -1  -1    0.00    0.04
  -1   0  -1    0.00    0.04
   0   1  -1   -0.07    0.05
  -1   0  -1    0.00    0.04
   1   0   1    0.02    0.04
   1   0   1    0.02    0.05
   0  -1   1    0.08    0.06
   0  -1  -1    0.09    0.04
  -1   1  -1    0.08    0.07
  -1   1  -1    0.08    0.08
  -1   0   1    0.06    0.07
   1  -1   1    0.04    0.06
   1  -1   1   -0.02    0.07
   0   1   1    0.04    0.04
  -1   2  -1   60.38    1.69
  -1   2  -1   55.77    1.66
  -2   1   1   57.54    1.70
   1  -2   1   56.67    1.67
   1  -2   1   59.99    1.67
   3  -2  -1   80.75    2.43
  -1   3  -1   81.32    2.37
  -1   3  -1   84.23    2.33
   2   1   1   92.61    2.22
   1  -3   1   82.61    2.40
  -3   2   1   80.02    2.46
   1  -3   1   79.38    2.25
   2  -2  -1   -0.14    0.07
   0   2  -1    0.09    0.11
  -2   0  -1    0.13    0.10
   0   2  -1   -0.04    0.08
  -2   2   1    0.06    0.11
   2   0   1   -0.01    0.07
   0  -2   1    0.02    0.08
  -2   2   1    0.08    0.10
   2   0   1   -0.01    0.09
  -2   1  -1   58.17    1.71
   1   1  -1   60.47    1.63
   1  -2  -1   59.71    1.63
   2  -1   1   58.93    1.65
   2  -1   1   57.44    1.71
  -1   2   1   57.97    1.61
  -1  -1   1   57.98    1.51
  -2   2  -1    0.02    0.11
   0  -2  -1   -0.06    0.07
  -2   2  -1    0.03    0.11
  -2   0   1    0.16    0.12
   2  -2   1    0.10    0.13
   0   2   1    0.00    0.07
   2  -2   1    0.03    0.10
  -2   3  -1   82.15    2.41
  -2   3  -1   82.63    2.43
   2  -3   1   80.31    2.39
   2  -3   1   82.79    2.40
  -3   1   1   82.03    2.38
   1   2   1   81.18    2.08
   4  -2  -1    1.65    0.38
  -2   4  -1    1.56    0.33
  -2   4  -1    1.57    0.37
  -4   2   1    1.89    0.38
   2  -4   1    1.88    0.35
   2  -4   1    1.35    0.28
  -2   5  -1  114.99    3.43
   5  -3  -1  113.78    3.53
  -2   5  -1  116.21    3.65
   2  -5   1  116.00    3.46
   3   2   1  122.61    3.00
   2  -5   1  115.35    3.24
  -5   3   1  108.46    3.55
  -1   4  -1   50.62    1.71
   4  -3  -1   49.94    1.88
  -1   4  -1   53.20    1.81
   1  -4   1   53.21    1.83
   3   1   1   51.15    1.54
   1  -4   1   53.31    1.61
  -4   3   1   52.24    1.96
   0   3  -1   -0.11    0.11
   3  -3  -1   -0.18    0.10
  -3   0  -1    0.14    0.14
   0   3  -1   -0.21    0.13
   3   0   1   -0.18    0.11
  -3   3   1   -0.08    0.14
  -3   3   1    0.04    0.14
   2  -3  -1   83.95    2.40
  -3   1  -1   84.84    2.42
   1   2  -1   85.70    2.15
  -2   3   1   87.00    2.42
   3  -1   1   81.65    2.35
  -2   3   1   87.05    2.44
   3  -1   1   76.57    2.39
   1  -3  -1   82.19    2.27
  -3   2  -1   81.93    2.40
  -3   2  -1   77.08    2.45
   2   1  -1   81.10    2.29
  -2  -1   1   83.39    2.18
  -1   3   1   81.52    2.26
   3  -2   1   81.90    2.40
  -2  -1   1   83.48    2.06
  -1   3   1   86.08    2.22
  -3   3  -1   -0.06    0.14
   0  -3  -1   -0.03    0.12
  -3   3  -1    0.03    0.16
   3  -3   1    0.16    0.18
   3  -3   1   -0.05    0.15
  -3   0   1   -0.02    0.13
   0   3   1    0.18    0.14
  -3   4  -1   51.21    1.92
  -3   4  -1   52.82    1.89
   1   3   1   50.26    1.54
   3  -4   1   51.66    1.88
  -4   1   1   48.66    1.78
   3  -4   1   51.29    1.88
   5  -2  -1  108.51    3.43
  -3   5  -1  111.59    3.46
  -3   5  -1  115.73    3.51
  -5   2   1  115.52    3.50
   3  -5   1  120.49    3.44
   3  -5   1  111.17    3.45
   6  -3  -1   12.34    1.00
  -3   6  -1   12.44    0.97
  -3   6  -1   13.71    1.03
   3  -6   1   10.83    1.10
  -6   3   1   11.47    1.02
   3  -6   1   12.86    0.91
   7  -4  -1    1.04    0.45
  -3   7  -1    0.82    0.39
  -3   7  -1    2.53    0.59
  -7   4   1    1.10    0.46
   3  -7   1    0.81    0.42
  -2   6  -1   19.89    1.18
  -2   6  -1   18.20    1.12
   4   2   1   17.89    0.86
   2  -6   1   17.55    1.15
  -6   4   1   19.49    1.36
   5  -4  -1    4.18    0.60
  -1   5  -1    5.69    0.68
  -1   5  -1    4.50    0.54
   4   1   1    4.53    0.47
   1  -5   1    4.99    0.60
  -5   4   1    4.89    0.70
   0   4  -1   -0.05    0.18
   4  -4  -1   -0.11    0.20
   0   4  -1   -0.13    0.15
  -4   0  -1   -0.12    0.16
  -4   4   1    0.05    0.22
  -4   4   1   -0.23    0.30
   4   0   1    0.07    0.18
   3  -4  -1   51.21    1.85
   1   3  -1   52.02    1.51
   1   3  -1   50.81    1.74
  -4   1  -1   51.96    1.79
   4  -1   1   49.90    1.80
   4  -1   1   49.60    1.74
  -3   4   1   52.00    1.87
  -3   4   1   52.57    1.89
  -4   2  -1    1.65    0.39
   2  -4  -1    1.64    0.34
   2   2  -1    2.19    0.37
  -4   2  -1    1.28    0.29
  -2   4   1    2.14    0.38
   4  -2   1    1.51    0.35
  -2   4   1    2.11    0.34
   4  -2   1    1.63    0.33
  -4   3  -1   52.37    1.98
   1  -4  -1   52.07    1.72
  -4   3  -1   50.34    1.88
   4  -3   1   48.99    1.86
  -1   4   1   49.39    1.68
  -3  -1   1   49.80    1.66
   4  -3   1   52.80    1.97
  -3  -1   1   54.00    1.50
  -1   4   1   54.45    1.63
  -4   4  -1    0.09    0.22
  -4   0   1    0.21    0.23
   4  -4   1    0.22    0.28
   0   4   1   -0.09    0.13
  -4   0   1    0.01    0.17
   0   4   1    0.05    0.12
   4  -4   1   -0.01    0.21
  -4   5  -1    4.74    0.69
  -4   5  -1    5.98    0.71
  -5   1   1    5.76    0.63
   1   4   1    6.03    0.51
   4  -5   1    6.01    0.82
   4  -5   1    6.32    0.69
  -4   6  -1   17.63    1.23
  -4   6  -1   18.57    1.22
   4  -6   1   19.46    1.24
   2   4   1   18.64    0.92
   4  -6   1   16.94    1.17
  -6   2   1   18.49    1.20
   7  -3  -1    1.12    0.48
  -4   7  -1    1.15    0.53
  -4   7  -1    1.07    0.48
   3   4   1    0.61    0.30
  -7   3   1    1.67    0.57
   4  -7   1    0.66    0.42
   8  -4  -1   -0.14    0.38
  -4   8  -1    0.42    0.44
  -4   8  -1    0.83    0.49
   4  -8   1    1.25    0.52
  -8   4   1    0.36    0.46
  -4   9  -1   15.47    1.40
  -4   9  -1   16.49    1.42
   4  -9   1   15.12    1.46
  -9   5   1   15.62    1.56
  -3   8  -1    9.11    1.02
   8  -5  -1    7.85    1.03
  -3   8  -1    8.64    1.02
  -8   5   1    8.95    1.36
   3  -8   1   11.20    1.30
   7  -5  -1   13.55    1.17
  -2   7  -1   13.82    1.09
  -2   7  -1   14.89    1.08
   5   2   1   15.77    0.90
   2  -7   1   13.93    1.11
  -7   5   1   11.94    1.21
   6  -5  -1   76.94    2.89
  -1   6  -1   76.44    2.52
  -1   6  -1   76.98    2.66
   5   1   1   75.68    2.44
  -6   5   1   74.54    2.98
   5  -5  -1   -0.15    0.19
   0   5  -1   -0.26    0.19
   0   5  -1    0.01    0.23
  -5   0  -1   -0.12    0.20
   5   0   1   -0.29    0.22
  -5   5   1   -0.31    0.28
  -5   5   1    0.17    0.30
   5   0   1    0.11    0.20
   1   4  -1    5.81    0.59
   1   4  -1    5.57    0.45
  -5   1  -1    5.43    0.59
   4  -5  -1    4.67    0.65
  -4   5   1    5.20    0.70
   5  -1   1    4.33    0.59
  -4   5   1    4.92    0.69
   5  -1   1    4.27    0.56
   2   3  -1  112.02    2.96
   3  -5  -1  111.69    3.35
  -5   2  -1  111.68    3.41
   5  -2   1  107.86    3.40
  -3   5   1  111.76    3.37
   5  -2   1  108.37    3.30
  -3   5   1  113.96    3.35
   3   2  -1  114.66    3.19
  -5   3  -1  112.61    3.51
  -5   3  -1  113.27    3.60
   2  -5  -1  117.89    3.37
  -2   5   1  118.21    3.32
  -2   5   1  114.54    3.35
   5  -3   1  116.52    3.51
   5  -3   1  112.55    3.57
  -5   4  -1    6.05    0.69
  -5   4  -1    4.62    0.74
   1  -5  -1    5.56    0.58
  -1   5   1    5.07    0.54
   5  -4   1    5.60    0.67
   5  -4   1    5.40    0.75
  -4  -1   1    4.85    0.59
  -1   5   1    5.89    0.51
  -4  -1   1    5.27    0.41
  -5   5  -1   -0.22    0.22
  -5   5  -1   -0.11    0.26
   0   5   1   -0.23    0.15
   5  -5   1    0.38    0.34
   5  -5   1   -0.09    0.24
  -5   0   1   -0.29    0.27
  -5   0   1    0.13    0.23
   0   5   1   -0.15    0.19
  -5   6  -1   75.62    2.87
  -5   6  -1   76.11    2.99
   1   5   1   79.29    2.42
   5  -6   1   80.13    2.95
   5  -6   1   80.08    2.95
  -6   1   1   74.01    2.65
   7  -2  -1   14.48    1.16
  -5   7  -1   15.35    1.22
  -5   7  -1   13.97    1.25
   5  -7   1   14.33    1.20
  -7   2   1   13.29    1.13
   5  -7   1   14.82    1.22
   2   5   1   15.48    0.92
   8  -3  -1    9.69    1.06
  -5   8  -1   11.16    1.25
  -5   8  -1   11.08    1.12
   5  -8   1    7.57    1.06
  -8   3   1   10.86    1.15
   3   5   1    8.36    0.78
  -5   9  -1   15.55    1.55
  -5   9  -1   14.67    1.37
   9  -4  -1   14.47    1.38
   5  -9   1   13.56    1.64
  -9   4   1   15.59    1.53
  -5  10  -1   18.57    1.87
  10  -5  -1   21.57    1.81
  -5  10  -1   22.33    2.01
   5   5   1   21.88    1.32
  -5  11  -1   -1.02    0.97
  11  -6  -1   -0.28    0.94
  -5  11  -1   -0.17    0.58
   5 -11   1    3.00    1.01
 -11   6   1   -0.44    1.18
   6   5   1   -0.05    0.46
  -4  10  -1    1.35    0.88
  10  -6  -1    2.58    0.94
  -4  10  -1    1.39    0.64
   4 -10   1    2.03    0.84
   9  -6  -1   26.62    1.89
  -3   9  -1   20.70    1.66
  -3   9  -1   25.41    1.72
   3  -9   1   24.76    1.73
  -9   6   1   23.38    1.95
  -2   8  -1   14.23    1.22
  -2   8  -1   15.39    1.25
  -8   6   1   16.20    1.65
   2  -8   1   15.58    1.28
  -1   7  -1    0.15    0.36
   7  -6  -1    0.42    0.38
  -1   7  -1    0.65    0.39
   6   1   1    0.31    0.34
  -7   6   1    0.82    0.48
   0   6  -1    0.07    0.25
   6  -6  -1   -0.04    0.35
  -6   0  -1    0.20    0.26
   0   6  -1   -0.47    0.21
  -6   0  -1   -0.39    0.29
   6   0   1   -0.09    0.23
  -6   6   1    0.68    0.38
  -6   6   1    0.41    0.37
   6   0   1    0.54    0.37
   1   5  -1   74.32    2.28
   5  -6  -1   77.14    2.87
  -6   1  -1   77.76    2.60
   1   5  -1   76.98    2.64
   6  -1   1   79.26    2.76
   6  -1   1   72.60    2.61
  -5   6   1   76.36    2.86
  -5   6   1   78.73    2.97
   2   4  -1   17.43    0.86
   2   4  -1   16.64    1.03
  -6   2  -1   17.75    1.16
   4  -6  -1   18.12    1.28
   6  -2   1   17.88    1.20
   6  -2   1   16.99    1.10
  -4   6   1   15.81    1.15
  -4   6   1   20.43    1.24
   3   3  -1   11.40    0.80
  -6   3  -1   11.95    1.18
   3  -6  -1   12.01    0.93
  -3   6   1   13.45    0.99
   6  -3   1   11.01    1.10
   6  -3   1   12.31    1.04
  -3   6   1   13.46    0.96
  -6   4  -1   17.65    1.23
   2  -6  -1   18.09    1.11
  -6   4  -1   17.73    1.30
  -2   6   1   18.75    1.11
  -2   6   1   17.85    1.05
   6  -4   1   21.14    1.30
   6  -4   1   19.25    1.33
  -6   5  -1   76.95    2.90
  -6   5  -1   76.71    3.02
   1  -6  -1   76.78    2.58
  -5  -1   1   69.03    2.36
  -1   6   1   78.46    2.56
  -1   6   1   76.76    2.43
   6  -5   1   79.86    3.03
   6  -5   1   78.26    2.90
  -6   6  -1   -0.29    0.31
  -6   6  -1    0.06    0.33
  -6   0   1    0.00    0.26
   6  -6   1   -0.31    0.28
   6  -6   1   -0.12    0.35
   0   6   1   -0.09    0.23
  -6   0   1   -0.07    0.38
   0   6   1    0.23    0.27
   7  -1  -1    0.42    0.36
  -6   7  -1    0.03    0.38
  -6   7  -1    1.17    0.51
  -7   1   1    0.18    0.36
   6  -7   1    1.14    0.55
   1   6   1    0.51    0.34
   6  -7   1    0.55    0.44
   8  -2  -1   13.59    1.25
  -6   8  -1   14.00    1.33
   2   6   1   15.88    1.06
  -8   2   1   15.75    1.28
   6  -8   1   15.58    1.39
   9  -3  -1   24.73    1.75
  -6   9  -1   26.91    2.02
  -6   9  -1   24.45    1.79
  -9   3   1   24.62    1.76
   3   6   1   23.25    1.30
  -6  10  -1    1.36    0.71
  10  -4  -1    2.16    0.84
   4   6   1    1.44    0.48
 -10   4   1   -0.14    0.82
   6 -10   1    1.31    0.75
  -6  11  -1    0.57    0.69
  -6  11  -1    1.97    1.10
  11  -5  -1    0.43    0.72
   5   6   1    1.03    0.48
   6 -11   1    0.66    0.88
 -11   5   1   -0.24    1.01
  -6  12  -1   15.49    1.98
  12  -6  -1   10.74    1.76
  -6  12  -1   14.85    2.17
   6 -12   1   13.75    2.03
   6   6   1   12.23    1.20
 -12   6   1   11.18    1.97
  -5  12  -1    1.55    0.88
  -5  12  -1    3.25    1.50
  12  -7  -1    0.98    1.15
   5 -12   1    1.43    1.14
   7   5   1    0.56    0.63
 -12   7   1    0.08    1.69
  11  -7  -1   -0.96    0.71
  -4  11  -1    0.71    0.93
  -4  11  -1    0.35    0.67
   4 -11   1   -0.77    0.78
 -11   7   1    0.42    1.39
  10  -7  -1    0.64    0.64
  -3  10  -1    0.87    0.72
  -3  10  -1    0.00    0.49
 -10   7   1   -1.64    0.78
  -2   9  -1    1.05    0.60
   9  -7  -1   -0.43    0.48
  -2   9  -1    1.32    0.64
  -1   8  -1    2.31    0.62
  -1   8  -1    2.16    0.62
   7   1   1    1.38    0.46
  -8   7   1    2.00    0.80
  -7   0  -1    0.40    0.31
   0   7  -1    0.21    0.34
   7  -7  -1   -0.07    0.43
  -7   0  -1   -0.32    0.36
   0   7  -1   -0.14    0.34
   7   0   1   -0.42    0.36
   7   0   1   -0.20    0.32
  -7   7   1    0.30    0.42
  -7   7   1   -0.38    0.39
   6  -7  -1   -0.18    0.36
  -7   1  -1    0.75    0.37
   1   6  -1    0.33    0.29
   1   6  -1    1.02    0.40
  -6   7   1    0.16    0.42
  -6   7   1    0.51    0.47
   7  -1   1   -0.21    0.37
   7  -1   1    0.69    0.40
   5  -7  -1   11.58    1.12
   2   5  -1   13.49    1.01
   2   5  -1   14.71    0.86
  -7   2  -1   15.19    1.16
  -5   7   1   16.11    1.23
  -5   7   1   14.83    1.27
   7  -2   1   15.93    1.15
   7  -2   1   14.08    1.20
   4  -7  -1    0.71    0.41
   3   4  -1    2.25    0.47
  -7   3  -1    1.42    0.55
   7  -3   1    0.75    0.53
  -4   7   1    1.21    0.53
  -4   7   1    1.09    0.46
   7  -3   1    0.74    0.37
   3  -7  -1    1.71    0.53
  -7   4  -1    1.20    0.48
  -3   7   1    1.29    0.45
   7  -4   1    0.84    0.51
   7  -4   1    0.10    0.35
  -3   7   1    0.86    0.42
  -7   5  -1   13.78    1.30
   2  -7  -1   14.51    2.02
   7  -5   1   15.74    1.36
  -2   7   1   16.03    1.10
  -2   7   1   16.24    1.08
   7  -5   1   15.07    1.25
  -7   6  -1    1.18    0.60
  -1   7   1    0.58    0.35
   7  -6   1    0.60    0.45
   7  -6   1    0.31    0.44
  -1   7   1    0.45    0.34
  -7   7  -1    0.29    0.39
  -7   7  -1    0.26    0.49
   0   7   1   -0.45    0.26
   7  -7   1   -0.31    0.36
  -7   0   1    0.65    0.34
  -7   0   1   -0.09    0.54
   0   7   1   -0.47    0.30
  -7   8  -1    1.91    0.67
   8  -1  -1    1.95    0.58
  -8   1   1    1.96    0.65
  -8   1   1    2.08    0.58
   1   7   1    0.81    0.42
   9  -2  -1    0.69    0.54
  -7   9  -1    1.07    0.84
   7  -9   1    0.37    0.52
  -9   2   1    2.10    0.78
   2   7   1    1.90    0.52
  10  -3  -1    0.09    0.59
  -7  10  -1    0.60    0.85
  -7  10  -1    0.22    0.61
   3   7   1    0.08    0.39
   7 -10   1    0.63    0.80
 -10   3   1   -1.14    0.66
  -7  11  -1    0.69    0.70
  -7  11  -1    0.74    1.30
  11  -4  -1    0.42    0.76
 -11   4   1   -0.25    0.93
   7 -11   1    1.03    0.94
   4   7   1    0.24    0.42
  -7  12  -1    2.81    1.58
  -7  12  -1    0.55    0.68
  12  -5  -1    0.21    1.04
   5   7   1   -0.27    0.55
   7 -12   1    2.01    1.17
  12  -8  -1   -4.26    2.32
  -4  12  -1    0.86    0.80
  -4  12  -1    0.78    1.48
 -12   8   1   -1.12    1.69
   8   4   1    1.24    0.65
  -3  11  -1   -0.53    1.00
  -3  11  -1    0.58    0.65
  11  -8  -1    0.53    1.01
   8   3   1    0.66    0.53
 -11   8   1   -0.17    1.28
  -2  10  -1    7.50    1.29
  -2  10  -1   10.70    1.28
  10  -8  -1    5.36    1.22
   8   2   1    9.58    1.08
 -10   8   1    7.12    1.39
  -1   9  -1   12.05    1.20
  -1   9  -1   11.01    1.22
   8   1   1    9.54    1.06
  -9   8   1   10.00    1.42
   0   8  -1    0.75    0.45
   0   8  -1   -0.93    0.43
   8  -8  -1   -0.20    0.48
  -8   8   1   -0.16    0.59
   8   0   1   -0.42    0.38
  -8   1  -1    0.47    0.46
   1   7  -1    2.16    0.54
   1   7  -1    2.35    0.63
   8  -1   1    1.07    0.48
   8  -1   1    0.95    0.88
  -7   8   1    1.86    0.73
   2   6  -1   13.47    1.09
   6  -8  -1   13.21    1.32
  -8   2  -1   15.35    1.27
   2   6  -1   15.43    0.99
  -6   8   1   17.30    1.42
   8  -2   1   16.41    1.38
   8  -2   1   14.66    1.21
   3   5  -1    7.55    0.84
   3   5  -1   10.68    0.97
   5  -8  -1    9.44    1.07
  -8   3  -1    8.74    1.07
  -5   8   1   10.48    1.09
   8  -3   1   10.39    1.04
   8  -3   1    7.77    1.10
  -5   8   1    9.18    1.55
  -8   4  -1    1.38    0.57
   4  -8  -1    0.45    0.51
  -4   8   1    0.88    0.49
   8  -4   1    0.35    0.48
  -4   8   1    0.18    0.37
   8  -4   1    0.13    0.37
   3  -8  -1   10.14    1.06
  -8   5  -1   11.31    1.29
  -3   8   1    8.99    0.97
   8  -5   1   10.64    1.11
  -3   8   1   10.17    1.06
   8  -5   1    9.07    1.23
  -8   6  -1   15.94    1.53
   2  -8  -1   15.98    1.24
   8  -6   1   14.19    1.37
  -2   8   1   16.39    1.19
  -2   8   1   16.25    1.22
   8  -6   1   17.62    1.56
  -8   7  -1    1.85    0.70
  -8   7  -1    2.29    0.77
  -1   8   1    1.12    0.48
   8  -7   1    1.52    0.67
  -1   8   1    2.13    0.55
   8   0  -1   -0.17    0.42
  -8   8  -1   -0.08    0.50
  -8   8  -1    0.98    0.72
  -8   0   1    0.34    0.51
   0   8   1   -0.54    0.41
  -8   0   1    0.12    0.35
   0   8   1    0.15    0.38
  -8   9  -1    9.53    1.64
  -8   9  -1    9.80    1.35
   9  -1  -1    9.95    1.28
  -9   1   1   12.59    1.36
   8  -9   1   10.91    1.53
  -9   1   1   10.90    1.14
   1   8   1   11.15    1.02
  -8  10  -1    7.47    1.28
  10  -2  -1    5.89    1.06
  -8  10  -1    6.41    1.50
   8 -10   1    8.96    1.36
 -10   2   1    5.70    1.09
 -10   2   1    7.26    1.12
   2   8   1    7.22    0.93
  -8  11  -1    0.45    1.29
  11  -3  -1    0.17    0.79
  -8  11  -1    0.46    0.72
 -11   3   1   -0.16    0.96
   3   8   1    0.35    0.46
 -11   3   1    0.40    0.74
   8 -11   1   -1.40    0.75
  12  -4  -1    0.61    1.08
  -8  12  -1    0.26    0.77
   8 -12   1    2.87    1.35
   4   8   1    0.71    0.56
 -12   4   1    1.32    1.35
  -2  11  -1   -0.45    0.60
  -2  11  -1    1.17    1.05
  11  -9  -1   -0.16    1.09
   9   2   1   -0.25    0.61
 -11   9   1    3.42    2.32
  -1  10  -1    7.33    1.15
  10  -9  -1    7.68    1.40
  -1  10  -1    7.86    1.20
 -10   9   1    3.50    1.29
   9   1   1    4.27    0.85
   0   9  -1   -0.13    0.44
   0   9  -1   -0.30    0.61
   9  -9  -1   -1.16    0.65
   9   0   1    0.60    0.54
  -9   9   1    0.68    0.91
   1   8  -1   12.23    1.17
   1   8  -1    9.93    1.06
   8  -9  -1   12.20    1.59
  -9   1  -1   10.76    1.03
  -9   1  -1   12.21    1.21
  -8   9   1    9.14    1.56
   9  -1   1   11.72    1.23
  -8   9   1    7.90    1.17
   7  -9  -1   -1.00    0.48
   2   7  -1    2.46    0.66
   2   7  -1    1.80    0.59
  -9   2  -1    1.26    0.61
  -7   9   1    0.99    0.68
   9  -2   1    0.56    0.57
  -9   3  -1   25.14    1.75
   3   6  -1   23.56    1.43
   3   6  -1   22.94    1.48
   9  -3   1   21.49    1.76
  -6   9   1   23.65    1.74
  -6   9   1   26.47    1.93
   9  -3   1   26.96    1.74
  -9   4  -1   17.10    1.59
   4   5  -1   16.47    1.12
   4   5  -1   14.46    1.23
   5  -9  -1   14.09    1.38
   9  -4   1   15.97    1.53
   9  -4   1   16.51    1.42
  -5   9   1   12.14    1.37
  -5   9   1   15.28    1.39
   4  -9  -1   14.02    1.34
  -9   5  -1   16.26    1.57
   9  -5   1   13.64    1.37
  -4   9   1   14.64    1.41
  -4   9   1   13.03    1.27
   9  -5   1   15.92    1.56
  -9   6  -1   24.80    2.00
   3  -9  -1   23.45    1.66
   9  -6   1   23.32    1.78
   9  -6   1   27.74    2.02
  -3   9   1   28.61    1.70
  -3   9   1   27.31    1.75
  -2   9   1    1.98    0.65
   9  -7   1    0.37    0.73
  -9   8  -1    9.06    1.47
  -1   9   1   10.24    1.14
  -1   9   1    9.67    1.08
  -9   9  -1    0.97    0.94
  -9   9  -1    0.17    0.56
   9   0  -1    0.05    0.57
   9  -9   1   -1.06    0.61
   0   9   1    0.39    0.47
   0   9   1   -0.51    0.57
  -9  10  -1    4.81    1.15
  10  -1  -1    5.78    1.12
   1   9   1    5.92    0.88
 -10   1   1    5.11    1.03
 -10   1   1    5.74    0.85
   9 -10   1    4.61    1.21
  -9  11  -1    0.68    1.61
  -9  11  -1    0.16    0.80
  11  -2  -1    0.08    0.88
 -11   2   1    0.09    0.82
 -11   2   1   -0.78    0.77
   2   9   1   -0.11    0.49
   9 -11   1   -2.34    1.00
  -1  11  -1    3.67    1.19
 -11  10   1    3.74    1.96
   0  10  -1    1.85    0.94
  10 -10  -1   -0.28    1.03
   0  10  -1   -0.23    0.57
  10   0   1    0.31    0.86
 -10  10   1   -1.98    1.49
   1   9  -1    8.13    1.11
   1   9  -1    8.29    1.16
   9 -10  -1    6.64    1.35
  10  -1   1    4.30    1.16
  -9  10   1    2.73    1.37
 -10   2  -1    6.59    1.03
   2   8  -1    7.83    1.07
   2   8  -1    9.38    1.07
   8 -10  -1    7.28    1.35
  -8  10   1   11.61    1.61
  -8  10   1    7.21    1.33
  10  -2   1    8.77    1.28
 -10   3  -1    1.45    0.73
   7 -10  -1   -0.21    0.62
   3   7  -1   -0.20    0.47
  -7  10   1   -0.24    0.51
  10  -3   1    0.05    0.62
  -7  10   1   -0.48    0.83
   4   6  -1    2.01    0.61
 -10   4  -1    1.12    0.83
   4   6  -1    0.77    0.57
   6 -10  -1   -0.57    0.51
  10  -4   1   -0.06    0.61
  -6  10   1    0.18    1.36
 -10   5  -1   22.57    2.04
   5 -10  -1   23.14    2.40
  10  -5   1   21.43    1.81
  -5  10   1   23.49    1.77
  -5  10   1   22.01    1.92
 -10   6  -1    0.05    1.01
  -4  10   1    2.98    0.90
  -4  10   1    2.53    0.81
  10  -6   1    0.20    0.68
 -10   7  -1   -0.45    1.26
   3 -10  -1   -0.51    0.58
  -3  10   1   -1.42    0.66
  10  -7   1    0.07    0.68
  -3  10   1   -0.42    0.41
 -10   8  -1    4.82    1.64
  -2  10   1    7.75    1.11
  10  -8   1    8.04    1.46
  -2  10   1    9.09    1.25
   9   1  -1    5.27    1.00
 -10   9  -1    7.05    1.66
  -1  10   1    7.47    1.08
  10  -9   1    4.36    1.31
  -1  10   1    5.52    1.05
  10   0  -1   -1.17    0.69
 -10  10  -1    1.29    1.60
   0  10   1    0.21    0.79
  10 -10   1    1.86    1.11
   0  10   1   -0.59    0.50
  11  -1  -1    0.47    0.97
 -10  11  -1    1.28    1.97
   1  10   1    0.83    0.60
  10 -11   1   -2.99    2.23
   1  10  -1   -0.10    1.04
   1  10  -1   -0.01    0.59
  10 -11  -1   -0.08    1.54
 -10  11   1   -1.15    1.70
  11  -1   1   -0.36    0.83
 -11   2  -1    0.55    0.82
   2   9  -1    2.53    0.91
 -11   2  -1   -0.16    0.77
   2   9  -1   -0.25    0.55
   9 -11  -1   -0.05    1.08
  -9  11   1   -1.04    1.35
  11  -2   1   -0.65    0.84
   3   8  -1   -0.62    0.52
   8 -11  -1    0.89    0.88
 -11   3  -1    0.39    0.87
  -8  11   1    0.12    0.69
  -8  11   1    1.44    1.46
  11  -3   1    0.73    0.86
 -11   4  -1    0.66    0.95
   4   7  -1    0.56    0.55
   7 -11  -1    0.42    0.77
  -7  11   1   -0.33    0.63
  -7  11   1   -1.48    0.99
  11  -4   1   -0.18    0.76
   5   6  -1    0.11    0.57
   6 -11  -1   -0.38    0.77
 -11   5  -1    0.13    0.98
  11  -5   1   -0.12    0.65
  -6  11   1   -0.34    0.60
   5 -11  -1   -1.83    0.78
  -5  11   1    0.57    0.65
  11  -6   1    1.40    0.77
  -5  11   1    0.32    0.96
   4 -11  -1    1.58    0.82
 -11   7  -1    2.13    1.26
  -4  11   1    0.68    0.68
  11  -7   1    0.23    0.94
  -4  11   1    0.43    0.99
 -11   8  -1    0.73    1.37
  11  -8   1    0.91    0.92
  -3  11   1   -1.40    0.92
  -3  11   1    0.06    0.59
 -11   9  -1   -1.14    1.51
   9   2  -1    1.41    0.71
  11  -9   1   -1.24    1.11
  -2  11   1   -0.22    0.57
 -11  10  -1    0.88    1.96
  10   1  -1    1.64    0.87
  -1  11   1    0.74    0.66
  11 -10   1   -2.90    2.34
  -1  11   1    0.97    1.34
   8 -12  -1    0.70    1.11
   4   8  -1    0.43    0.64
 -12   4  -1   -0.87    1.26
  12  -4   1   -0.94    0.94
  -8  12   1   -1.05    0.67
 -12   5  -1   -0.15    1.35
   5   7  -1    0.21    0.67
   7 -12  -1   -1.74    1.10
  -7  12   1    2.76    1.53
  12  -5   1    1.79    1.10
  -7  12   1    0.49    0.75
   6   6  -1   12.00    1.40
   6 -12  -1   13.98    1.90
  -6  12   1   16.51    1.78
  12  -6   1   12.63    1.80
  -6  12   1   14.71    2.18
   5 -12  -1    0.53    1.09
 -12   7  -1    1.69    1.69
  12  -7   1    0.66    1.22
  -5  12   1    0.85    0.79
  -5  12   1   -1.20    1.47
 -12   8  -1   -0.54    1.77
  -4  12   1    1.12    0.77
  12  -8   1   -1.34    1.24
   0   0  -2    2.31    0.26
   0   0   2    2.17    0.24
  -1   0  -2   -0.11    0.07
   0   1  -2    0.19    0.10
  -1   0  -2    0.05    0.06
   1   0   2    0.03    0.05
   0  -1   2    0.25    0.11
   1   0   2    0.18    0.10
  -1   1  -2    0.25    0.12
   1   0  -2    0.29    0.16
  -1   1  -2    0.13    0.09
   1  -1   2    0.06    0.10
  -1   0   2   -0.01    0.11
   1  -1   2    0.16    0.09
  -1   2  -2    0.16    0.13
  -1   2  -2    0.03    0.10
   1  -2   2   -0.01    0.10
   1  -2   2   -0.01    0.11
  -1   3  -2    2.73    0.39
   3  -2  -2    3.36    0.49
  -1   3  -2    3.63    0.50
  -3   2   2    2.93    0.41
   1  -3   2    2.89    0.38
   1  -3   2    2.76    0.38
   2  -2  -2    0.27    0.14
  -2   0  -2    0.29    0.13
   0   2  -2    0.15    0.14
   0   2  -2    0.11    0.13
   2   0   2    0.35    0.11
   2   0   2    0.45    0.14
   0  -2   2    0.09    0.12
   1  -2  -2   -0.01    0.09
  -2   1  -2   -0.04    0.08
  -2   1  -2    0.07    0.12
   1   1  -2   -0.05    0.11
  -1   2   2   -0.01    0.08
  -1  -1   2   -0.13    0.11
   2  -1   2    0.07    0.11
   2  -1   2    0.03    0.09
   0  -2  -2    0.26    0.10
  -2   2  -2    0.25    0.17
  -2   2  -2    0.33    0.16
   2  -2   2    0.15    0.14
   0   2   2    0.34    0.10
  -2   0   2    0.44    0.21
   2  -2   2    0.36    0.17
  -2   3  -2    3.04    0.43
  -2   3  -2    2.94    0.42
   2  -3   2    2.81    0.40
  -3   1   2    2.99    0.41
   2  -3   2    2.58    0.39
  -2   4  -2    4.95    0.54
  -2   4  -2    4.84    0.54
  -4   2   2    5.10    0.66
   2  -4   2    5.82    0.57
   2  -4   2    4.23    0.50
   5  -3  -2    0.65    0.28
  -2   5  -2    0.58    0.31
  -2   5  -2    0.77    0.33
  -5   3   2    0.38    0.36
   2  -5   2    1.20    0.35
   2  -5   2    0.58    0.31
   4  -3  -2    3.61    0.58
  -1   4  -2    3.81    0.47
  -1   4  -2    2.93    0.46
   1  -4   2    3.70    0.50
   1  -4   2    2.61    0.39
   3   1   2    2.91    0.33
  -4   3   2    3.65    0.57
  -3   0  -2   -0.13    0.11
   0   3  -2   -0.07    0.15
   0   3  -2    0.18    0.15
   3  -3  -2   -0.29    0.10
   3   0   2   -0.05    0.11
   3   0   2   -0.04    0.13
   0  -3   2   -0.01    0.12
  -3   3   2    0.07    0.19
   1   2  -2    2.94    0.34
  -3   1  -2    2.77    0.39
  -3   1  -2    3.02    0.34
   2  -3  -2    3.03    0.40
  -1  -2   2    3.03    0.29
  -2   3   2    2.62    0.35
   3  -1   2    3.47    0.35
   3  -1   2    2.36    0.37
  -3   2  -2    3.23    0.44
   1  -3  -2    3.86    0.35
   2   1  -2    3.10    0.46
  -3   2  -2    2.76    0.38
   3  -2   2    2.36    0.38
  -2  -1   2    3.58    0.47
  -1   3   2    3.51    0.33
   3  -2   2    2.84    0.38
  -3   3  -2    0.08    0.17
   0  -3  -2   -0.15    0.10
  -3   3  -2   -0.14    0.19
   3  -3   2   -0.05    0.19
   0   3   2    0.08    0.11
  -3   0   2   -0.10    0.13
  -3   0   2   -0.05    0.18
   3  -3   2   -0.02    0.15
  -3   4  -2    4.09    0.59
  -3   4  -2    3.26    0.53
   3  -4   2    2.64    0.46
   3  -4   2    3.95    0.57
   1   3   2    2.94    0.28
  -4   1   2    3.39    0.49
  -3   5  -2    0.86    0.34
  -3   5  -2    0.44    0.31
   3  -5   2    0.87    0.35
  -5   2   2    0.51    0.30
   3  -5   2    0.31    0.24
   2   3   2    0.49    0.18
   6  -3  -2    1.31    0.43
  -3   6  -2    0.59    0.35
  -3   6  -2    0.81    0.40
   3  -6   2    0.56    0.34
   3  -6   2    0.94    0.43
  -6   3   2    0.29    0.34
   7  -4  -2    3.51    0.71
  -3   7  -2    4.61    0.83
  -3   7  -2    3.20    0.65
   3  -7   2    3.66    0.72
  -7   4   2    3.05    0.69
   3  -7   2    3.86    0.63
   6  -4  -2    0.76    0.43
  -2   6  -2    0.25    0.30
  -2   6  -2    0.54    0.34
  -6   4   2    0.27    0.34
   2  -6   2    0.00    0.25
   4   2   2   -0.09    0.19
   2  -6   2    0.32    0.53
  -1   5  -2    3.57    0.68
   5  -4  -2    2.80    0.51
  -1   5  -2    3.24    0.69
   1  -5   2    3.75    0.46
   1  -5   2    4.15    0.66
  -5   4   2    3.53    0.62
   4   1   2    2.98    0.41
   4  -4  -2   25.35    1.26
  -4   0  -2   25.80    1.02
   0   4  -2   24.60    1.08
   0   4  -2   24.75    1.21
   0  -4   2   20.01    0.83
   4   0   2   26.37    1.06
   4   0   2   24.14    1.10
  -4   4   2   27.39    1.39
  -4   1  -2    3.59    0.50
   3  -4  -2    3.14    0.45
   1   3  -2    3.69    0.40
  -3   4   2    4.09    0.56
   4  -1   2    2.64    0.37
   4  -1   2    2.33    0.41
  -3   4   2    3.77    0.55
  -4   2  -2    6.05    0.56
   2   2  -2    4.67    0.52
  -4   2  -2    4.82    0.56
   2  -4  -2    4.86    0.49
  -2   4   2    3.79    0.45
   4  -2   2    4.58    0.50
   4  -2   2    4.82    0.57
  -2   4   2    4.70    0.47
   1  -4  -2    3.43    0.44
  -4   3  -2    3.34    0.55
  -4   3  -2    3.48    0.53
  -3  -1   2    3.47    0.37
  -1   4   2    3.12    0.38
   4  -3   2    2.68    0.44
   4  -3   2    2.95    0.52
  -3  -1   2    3.64    0.56
  -4   4  -2   24.79    1.40
   0  -4  -2   24.87    1.01
   0   4   2   25.87    1.00
   4  -4   2   27.04    1.39
  -4   0   2   25.93    1.16
   4  -4   2   27.62    1.34
  -4   0   2   26.05    1.31
  -4   5  -2    2.78    0.56
  -4   5  -2    2.18    0.46
   4  -5   2    2.19    0.49
   1   4   2    2.99    0.35
   4  -5   2    3.54    0.67
  -5   1   2    2.45    0.48
  -4   6  -2    0.55    0.33
   6  -2  -2    0.39    0.33
  -4   6  -2    0.30    0.32
  -6   2   2    0.25    0.32
   4  -6   2   -0.10    0.29
   2   4   2    0.12    0.19
   4  -6   2    0.35    0.33
   7  -3  -2    3.56    0.74
  -4   7  -2    2.93    0.65
  -4   7  -2    3.25    0.69
  -7   3   2    3.68    0.77
   4  -7   2    3.00    0.71
   3   4   2    2.86    0.43
   4  -7   2    3.64    0.70
  -4   8  -2   10.21    1.10
   8  -4  -2    9.43    1.09
  -4   8  -2    8.25    1.47
   4  -8   2    9.48    1.15
  -8   4   2    8.93    1.26
   4   4   2    8.89    0.72
   9  -5  -2   -0.17    0.57
  -4   9  -2   -0.18    0.39
  -4   9  -2   -0.33    0.55
   4  -9   2    0.29    0.54
  -9   5   2    0.26    0.63
  -3   8  -2    1.45    0.58
   8  -5  -2    1.30    0.55
  -3   8  -2    0.69    0.49
   5   3   2    0.33    0.31
   3  -8   2    0.99    0.52
  -8   5   2    1.19    0.66
   7  -5  -2    0.92    0.45
  -2   7  -2   -0.32    0.34
  -2   7  -2    0.74    0.41
  -7   5   2    0.02    0.41
   2  -7   2    1.55    0.51
   5   2   2    0.74    0.32
  -1   6  -2    0.74    0.35
   6  -5  -2    0.17    0.31
  -1   6  -2    1.05    0.41
   5   1   2    0.45    0.24
  -6   5   2    0.51    0.43
   5   1   2    0.58    0.29
   0   5  -2    0.99    0.32
   5  -5  -2    1.09    0.37
   0   5  -2    0.69    0.36
  -5   0  -2    0.69    0.28
   5   0   2    0.93    0.30
   5   0   2    1.04    0.36
  -5   5   2    0.38    0.35
   1   4  -2    3.84    0.51
   4  -5  -2    3.22    0.52
  -5   1  -2    3.33    0.52
   1   4  -2    3.08    0.54
   5  -1   2    2.81    0.48
  -4   5   2    3.61    0.59
   5  -1   2    2.21    0.46
  -4   5   2    2.73    0.56
   3  -5  -2    0.52    0.32
  -5   2  -2    0.31    0.28
   2   3  -2    0.28    0.25
   5  -2   2    0.29    0.23
   5  -2   2   -0.06    0.25
  -3   5   2    0.51    0.28
  -3   5   2    0.55    0.30
   3   2  -2    0.24    0.25
   2  -5  -2    0.04    0.21
  -5   3  -2    0.60    0.30
  -5   3  -2    0.59    0.31
   5  -3   2    0.49    0.31
   5  -3   2    0.38    0.26
  -2   5   2    0.46    0.28
  -2   5   2    0.56    0.28
  -5   4  -2    2.72    0.54
   1  -5  -2    2.97    0.46
  -5   4  -2    2.32    0.56
  -4  -1   2    3.32    0.60
  -1   5   2    3.83    0.48
   5  -4   2    2.35    0.53
  -1   5   2    2.67    0.42
  -4  -1   2    2.87    0.40
   5  -4   2    3.56    0.61
  -5   5  -2    0.32    0.34
  -5   5  -2    0.62    0.33
  -5   0   2    0.52    0.31
  -5   0   2    0.94    0.43
   5  -5   2    0.50    0.35
   5  -5   2    0.68    0.39
   0   5   2    1.21    0.32
   0   5   2    1.36    0.27
  -5   6  -2    0.55    0.45
  -5   6  -2    0.26    0.29
  -6   1   2    0.43    0.31
   5  -6   2    0.70    0.42
   1   5   2    0.19    0.21
   5  -6   2    0.24    0.37
  -5   7  -2    0.07    0.40
  -5   7  -2    0.06    0.42
   7  -2  -2    0.81    0.40
   5  -7   2    0.89    0.52
   5  -7   2    1.07    0.50
  -7   2   2    0.61    0.44
   2   5   2    0.50    0.28
   8  -3  -2    0.49    0.45
  -5   8  -2    0.79    0.44
  -5   8  -2    0.50    0.61
   5  -8   2    0.56    0.47
   5  -8   2    0.24    0.44
   3   5   2    0.47    0.32
  -8   3   2    1.30    0.63
  -5   9  -2   -0.42    0.40
  -5   9  -2   -0.30    0.56
   9  -4  -2   -0.16    0.68
  -9   4   2   -0.31    0.52
   4   5   2    0.19    0.31
  10  -5  -2    1.35    0.72
  -5  10  -2    0.76    0.84
  -5  10  -2    1.22    0.67
   5   5   2    1.07    0.43
   5 -10   2    0.81    0.76
 -10   5   2    0.09    0.75
  11  -6  -2   -0.73    1.02
  -5  11  -2   -0.71    1.00
  -5  11  -2   -0.28    0.61
 -11   6   2   -0.57    1.06
   6   5   2    0.37    0.43
   5 -11   2   -1.56    0.81
  -4  10  -2    0.07    0.79
  -4  10  -2    0.32    0.53
  10  -6  -2    0.22    0.66
   4 -10   2   -0.58    0.56
  -3   9  -2   -0.17    0.56
   9  -6  -2    0.53    0.52
  -3   9  -2   -0.18    0.39
   3  -9   2    0.01    0.53
  -9   6   2   -1.40    0.60
  -2   8  -2   -0.66    0.41
  -2   8  -2    0.39    0.45
   6   2   2   -0.04    0.28
   6   2   2   -0.10    0.33
  -1   7  -2    1.82    0.53
  -1   7  -2    1.88    0.56
   7  -6  -2    0.97    0.45
   6   1   2    0.81    0.39
   6   1   2    1.28    0.38
  -7   6   2    2.10    0.64
  -6   0  -2    4.22    0.52
   0   6  -2    5.54    0.75
   6  -6  -2    4.11    0.71
   0   6  -2    5.47    0.71
   6   0   2    4.72    0.63
  -6   6   2    4.88    0.83
   6   0   2    4.89    0.69
  -6   1  -2    0.39    0.32
   5  -6  -2    0.86    0.40
   1   5  -2    0.41    0.32
   6  -1   2    0.45    0.34
  -5   6   2    0.54    0.39
   6  -1   2    0.51    0.31
  -5   6   2    0.34    0.33
   2   4  -2    0.70    0.32
  -6   2  -2    0.66    0.37
   4  -6  -2    0.31    0.52
   6  -2   2    0.14    0.33
  -4   6   2    0.63    0.38
   6  -2   2    0.04    0.24
  -4   6   2    0.05    0.28
   3  -6  -2    1.21    0.41
  -6   3  -2    1.02    0.45
   3   3  -2    0.70    0.38
   6  -3   2    0.79    0.39
  -3   6   2    1.62    0.45
  -3   6   2    0.75    0.35
   6  -3   2    0.60    0.33
  -6   4  -2    0.59    0.38
   2  -6  -2    0.11    0.28
  -6   4  -2    0.57    0.36
  -2   6   2    0.20    0.28
  -2   6   2    0.26    0.29
   6  -4   2   -0.35    0.29
   6  -4   2    0.20    0.30
  -6   5  -2    0.58    0.44
  -6   5  -2    0.18    0.34
   1  -6  -2    0.97    0.37
   6  -5   2    0.19    0.33
  -5  -1   2    0.25    0.36
  -5  -1   2    0.61    0.26
  -1   6   2    0.32    0.29
  -1   6   2    0.64    0.31
   6  -5   2    0.07    0.33
  -6   6  -2    4.81    0.84
  -6   6  -2    3.53    0.70
   6  -6   2    7.08    1.02
   0   6   2    5.12    0.59
   0   6   2    5.14    0.50
   6  -6   2    6.45    0.97
  -6   0   2    5.33    0.85
  -6   0   2    5.41    0.66
  -6   7  -2    1.94    0.71
  -6   7  -2    1.92    0.59
  -7   1   2    1.20    0.49
   1   6   2    1.72    0.42
  -7   1   2    1.25    0.52
   6  -7   2    2.06    0.57
   6  -7   2    2.31    0.75
  -6   8  -2    0.80    0.50
   8  -2  -2    1.17    0.46
   2   6   2    0.85    0.35
   6  -8   2    1.02    0.57
  -8   2   2    0.20    0.48
   6  -8   2    0.15    0.44
  -6   9  -2   -0.18    0.41
  -6   9  -2    0.37    0.61
   9  -3  -2   -0.44    0.56
   3   6   2    0.19    0.31
  -9   3   2    0.73    0.63
   6  -9   2   -0.36    0.49
  -6  10  -2   -0.20    0.82
  10  -4  -2    1.39    0.78
  -6  10  -2   -0.05    0.53
   6 -10   2    0.27    0.72
   4   6   2   -0.52    0.33
 -10   4   2   -0.66    0.69
  11  -5  -2   -0.66    0.83
  -6  11  -2    0.42    1.17
  -6  11  -2   -0.34    0.57
 -11   5   2    0.52    1.20
   6 -11   2   -0.30    0.86
  12  -6  -2    1.07    1.18
  -6  12  -2   -1.32    1.41
  -6  12  -2    0.58    0.72
   6 -12   2   -1.31    1.18
 -12   6   2   -1.85    1.46
  -5  12  -2   -1.62    1.52
  12  -7  -2   -1.08    1.17
  -5  12  -2   -0.28    0.68
 -12   7   2    2.53    1.70
   7   5   2   -0.71    0.46
   5 -12   2   -2.11    1.08
  -4  11  -2    1.24    0.76
  11  -7  -2    0.61    0.84
  -4  11  -2    1.98    1.12
 -11   7   2   -0.77    1.45
  10  -7  -2    1.67    0.93
  -3  10  -2    0.14    0.79
  -3  10  -2    2.54    0.84
 -10   7   2    1.72    0.90
  -2   9  -2    0.82    0.60
  -2   9  -2    1.21    0.58
   7   2   2    0.69    0.56
  -9   7   2    0.54    0.79
  -1   8  -2    1.42    0.54
  -1   8  -2    0.55    0.44
   7   1   2    0.73    0.46
   7   1   2    1.11    0.50
   0   7  -2    2.23    0.63
   7  -7  -2    2.58    0.73
   0   7  -2    1.43    0.51
  -7   7   2    1.53    0.64
   7   0   2    1.29    0.53
   6  -7  -2    1.83    0.57
  -7   1  -2    2.10    0.50
   1   6  -2    1.78    0.51
   1   6  -2    1.29    0.46
   7  -1   2    1.78    0.48
  -6   7   2    1.16    0.52
   7  -1   2    2.09    0.60
  -6   7   2    1.23    0.61
   5  -7  -2    0.55    0.44
   2   5  -2    0.74    0.38
  -7   2  -2    0.84    0.42
   2   5  -2    0.59    0.40
   7  -2   2    0.57    0.43
  -5   7   2    1.19    0.50
  -5   7   2    0.40    0.40
   7  -2   2    0.14    0.33
  -7   3  -2    2.38    0.59
   4  -7  -2    3.84    0.71
   3   4  -2    3.46    0.62
  -4   7   2    3.52    0.69
   7  -3   2    2.54    0.61
   7  -3   2    2.67    0.67
  -4   7   2    3.50    0.68
  -7   4  -2    2.15    0.64
   3  -7  -2    3.27    0.62
  -3   7   2    3.55    0.64
   7  -4   2    4.16    0.77
  -3   7   2    3.31    0.62
   7  -4   2    4.35    0.78
  -7   5  -2    0.07    0.43
  -7   5  -2    0.89    0.46
   2  -7  -2    0.27    0.34
   7  -5   2    0.57    0.46
  -2   7   2    0.35    0.34
   7  -5   2   -0.14    0.37
  -2   7   2    1.43    0.45
   1  -7  -2    1.85    0.51
  -7   6  -2    1.99    0.64
  -7   6  -2    1.85    0.59
  -6  -1   2    1.64    0.50
   7  -6   2    0.92    0.58
  -1   7   2    2.32    0.50
  -6  -1   2    3.40    0.45
  -1   7   2    1.43    0.43
  -7   7  -2    3.54    0.88
  -7   7  -2    2.69    0.68
  -7   0   2    1.65    0.48
  -7   0   2    2.81    0.77
   7  -7   2    1.14    0.57
   0   7   2    1.99    0.49
   0   7   2    2.74    0.47
   8  -1  -2    0.11    0.39
  -7   8  -2    0.18    0.44
  -8   1   2    1.01    0.59
  -8   1   2    0.00    0.43
   7  -8   2    0.82    0.64
  -7   9  -2    0.80    0.69
   9  -2  -2    0.44    0.54
  -9   2   2    0.80    0.61
  -9   2   2    0.64    0.60
  -7  10  -2    3.20    1.01
  10  -3  -2    1.63    0.81
  -7  10  -2    0.18    0.60
 -10   3   2    0.16    0.79
   7 -10   2    1.25    0.86
  -7  11  -2    2.14    1.26
  -7  11  -2    0.75    0.77
  11  -4  -2    1.15    0.83
 -11   4   2    0.79    1.07
   7 -11   2    2.20    1.36
  -7  12  -2   -0.42    0.68
  12  -5  -2   -2.17    1.04
  -7  12  -2   -3.15    1.46
   7 -12   2   -0.53    1.22
  -4  12  -2    3.05    1.06
  -4  12  -2    2.51    1.57
  12  -8  -2    0.94    1.62
 -12   8   2    3.63    1.91
   8   4   2    0.44    0.64
  -3  11  -2   -0.11    0.64
  11  -8  -2    0.16    1.04
  -3  11  -2   -0.16    1.04
 -11   8   2    3.31    1.38
   8   3   2   -0.43    0.50
  -2  10  -2    0.66    0.80
  10  -8  -2   -0.21    0.74
  -2  10  -2    0.21    0.58
   8   2   2   -1.07    0.44
 -10   8   2    0.00    0.95
   9  -8  -2   -1.53    0.59
  -1   9  -2   -0.01    0.43
  -1   9  -2   -0.30    0.60
   8   1   2    0.21    0.46
  -9   8   2    0.59    0.80
   0   8  -2    0.41    0.47
   8  -8  -2   -0.46    0.46
   0   8  -2    1.46    0.55
   8   0   2   -0.59    0.40
   8   0   2    1.38    0.59
  -8   8   2   -0.08    0.54
  -8   1  -2    0.71    0.40
   1   7  -2    1.46    0.55
   1   7  -2    0.43    0.45
   8  -1   2    0.67    0.46
   8  -1   2    1.36    0.62
   2   6  -2    0.56    0.44
   2   6  -2    0.55    0.42
  -8   2  -2    0.07    0.43
   6  -8  -2    0.16    0.51
   8  -2   2    0.16    0.44
   8  -2   2   -0.34    0.46
  -6   8   2    0.12    0.41
  -6   8   2    0.27    0.55
   3   5  -2    1.07    0.51
   5  -8  -2    0.64    0.46
  -8   3  -2    0.69    0.52
   3   5  -2    0.01    0.46
   8  -3   2    0.91    0.52
  -5   8   2    0.85    0.52
  -5   8   2    0.51    0.46
   8  -3   2    1.07    0.47
   4   4  -2    9.07    0.92
   4  -8  -2   10.85    1.30
  -8   4  -2    8.63    1.15
   8  -4   2    9.08    1.04
  -4   8   2    9.63    1.08
   8  -4   2    9.40    1.25
  -4   8   2   10.00    1.03
   3  -8  -2    1.42    0.54
  -8   5  -2    0.48    0.53
  -3   8   2    0.88    0.46
   8  -5   2    1.20    0.62
  -3   8   2    0.83    0.46
   8  -5   2    0.92    0.55
   2  -8  -2    0.11    0.40
  -8   6  -2    0.18    0.45
  -8   6  -2    1.07    0.62
   8  -6   2    0.87    0.58
  -2   8   2    0.48    0.41
   8  -6   2    0.62    0.57
  -2   8   2    0.52    0.40
  -8   7  -2    0.48    0.64
  -8   7  -2   -0.39    0.45
  -1   8   2    0.99    0.49
   8  -7   2    0.84    0.69
   8  -7   2    0.84    0.60
  -1   8   2    0.50    0.46
  -8   8  -2   -0.47    0.58
  -8   8  -2    0.58    0.66
   8  -8   2   -0.28    0.53
   0   8   2    0.06    0.37
   0   8   2   -0.48    0.40
  -8   0   2   -0.01    0.56
  -8   0   2    0.52    0.41
   9  -1  -2   -0.47    0.50
  -8   9  -2   -0.01    0.52
  -8   9  -2   -0.04    0.98
  -9   1   2   -0.17    0.52
   8  -9   2    0.83    0.70
   1   8   2    0.08    0.35
  -9   1   2    0.38    0.61
  10  -2  -2    0.49    0.59
  -8  10  -2   -0.14    0.61
  -8  10  -2    1.48    0.99
   2   8   2    0.05    0.38
 -10   2   2    0.17    0.70
 -10   2   2    0.91    0.90
   8 -10   2   -0.12    0.80
  11  -3  -2    0.10    0.86
  -8  11  -2   -0.02    1.24
  -8  11  -2    0.38    0.77
   8 -11   2    1.61    1.08
   3   8   2    0.36    0.41
 -11   3   2   -0.12    0.98
 -11   3   2    0.54    1.44
  -8  12  -2    1.75    0.87
  12  -4  -2    3.37    1.37
   8 -12   2   -0.23    1.33
 -12   4   2   -0.24    1.47
 -12   4   2   -0.55    0.84
  -2  11  -2    0.38    0.65
  11  -9  -2    1.52    1.29
  -2  11  -2   -0.15    1.13
   9   2   2   -0.04    0.62
  -1  10  -2    1.52    0.69
  -1  10  -2    2.03    0.92
  10  -9  -2   -0.06    0.94
   9   1   2    0.20    0.56
 -10   9   2    1.32    1.07
   0   9  -2    1.96    0.77
   9  -9  -2    0.90    0.76
   0   9  -2   -0.09    0.47
   9   0   2   -0.01    0.54
  -9   9   2   -0.11    0.88
   8  -9  -2    0.24    0.67
   1   8  -2    0.10    0.42
  -9   1  -2   -0.56    0.47
  -9   1  -2   -0.09    0.41
   1   8  -2   -0.74    0.55
   9  -1   2    0.96    0.53
   9  -1   2    0.36    0.56
   2   7  -2    0.31    0.52
   7  -9  -2   -0.33    0.56
  -9   2  -2    0.51    0.55
   2   7  -2    0.88    0.53
  -7   9   2    0.56    0.58
   9  -2   2    1.19    0.66
  -7   9   2   -0.41    0.57
   9  -2   2    0.79    0.52
  -9   3  -2    0.87    0.58
   3   6  -2   -0.16    0.54
   3   6  -2    0.21    0.46
   9  -3   2    0.53    0.57
   9  -3   2    0.30    0.51
  -6   9   2   -0.53    0.54
  -6   9   2   -0.62    0.40
   5  -9  -2    1.13    0.55
  -9   4  -2    0.56    0.63
   4   5  -2   -1.00    0.42
  -5   9   2   -0.22    0.51
   9  -4   2    0.31    0.47
  -5   9   2    0.38    0.45
   9  -4   2    0.57    0.58
   4  -9  -2    0.52    0.54
  -9   5  -2    1.40    0.68
  -4   9   2    0.01    0.52
   9  -5   2    0.50    0.56
   9  -5   2    0.40    0.47
  -4   9   2    0.18    0.43
  -9   6  -2   -0.26    0.57
   3  -9  -2   -0.86    0.46
   9  -6   2    0.83    0.57
  -3   9   2   -0.21    0.49
  -3   9   2   -0.06    0.38
   9  -6   2   -0.18    0.56
   2  -9  -2    1.38    0.60
   9  -7   2    0.55    0.68
  -2   9   2    0.88    0.52
   9  -7   2    1.25    0.64
  -2   9   2    2.14    0.75
  -9   8  -2   -0.06    0.53
  -9   8  -2    1.01    0.87
   9  -8   2    0.47    0.66
  -1   9   2    0.13    0.41
   9  -8   2   -0.19    0.61
  -1   9   2    0.38    0.55
  -9   9  -2    0.81    1.07
   9   0  -2    0.83    0.69
  -9   9  -2    0.44    0.65
   0   9   2    0.39    0.54
   9  -9   2    0.41    0.82
   0   9   2    1.39    0.54
  -9  10  -2    1.08    0.84
  10  -1  -2    2.40    0.80
  -9  10  -2    1.40    1.25
   1   9   2    1.02    0.47
 -10   1   2    1.20    0.65
 -10   1   2    2.26    0.87
   9 -10   2    0.93    0.98
  -9  11  -2    1.41    0.94
  -9  11  -2   -0.53    1.39
  11  -2  -2    0.43    0.92
   2   9   2    0.71    0.50
 -11   2   2    2.14    0.90
   9 -11   2    1.29    1.06
 -11   2   2    0.95    0.85
  11 -10  -2    0.54    1.60
  -1  11  -2    0.19    0.66
  10   1   2    1.26    0.79
 -11  10   2    0.55    1.62
  10 -10  -2    0.23    1.09
   0  10  -2   -0.09    0.91
   0  10  -2   -0.17    0.59
  10   0   2    0.23    0.65
 -10  10   2    2.57    1.52
   1   9  -2    0.25    0.62
   1   9  -2    3.16    0.90
   9 -10  -2    1.00    0.96
  10  -1   2   -0.03    0.65
  -9  10   2    1.15    1.09
   8 -10  -2   -0.70    0.72
 -10   2  -2   -0.01    0.64
   2   8  -2    0.50    0.57
   2   8  -2    0.36    0.76
  -8  10   2    0.28    0.88
  10  -2   2    1.26    0.81
   3   7  -2    2.44    0.71
   7 -10  -2    0.67    0.74
   3   7  -2    3.06    0.81
 -10   3  -2    2.42    0.87
  10  -3   2    0.32    0.64
  10  -3   2    0.74    0.67
  -7  10   2    1.00    0.67
  -7  10   2    2.09    1.00
 -10   4  -2    1.09    0.75
   6 -10  -2   -0.91    0.52
   4   6  -2    0.12    0.51
   4   6  -2   -0.43    0.56
  10  -4   2    0.08    0.60
  10  -4   2    0.30    0.53
 -10   5  -2    2.51    0.91
  10  -5   2    1.34    0.74
  -5  10   2    0.75    0.77
  -5  10   2    1.31    0.66
  10  -5   2    0.70    0.70
   4 -10  -2    0.30    0.58
 -10   6  -2   -1.62    0.84
  -4  10   2   -0.56    0.65
  10  -6   2   -0.54    0.55
  10  -6   2    0.24    0.66
  -4  10   2   -0.19    0.44
 -10   7  -2    0.25    0.84
   3 -10  -2    2.24    0.75
  -3  10   2    1.63    0.74
  10  -7   2    0.47    0.76
  -3  10   2    1.06    0.60
  10  -7   2    0.91    0.73
 -10   8  -2    1.54    1.85
  10  -8   2   -1.52    0.72
  -2  10   2    0.79    0.76
  -2  10   2   -0.28    0.47
  -1  10   2    1.26    0.61
  -1  10   2    3.33    0.85
  10  -9   2   -1.21    0.87
  10   0  -2    0.73    0.82
 -10  10  -2    1.36    1.38
 -10  10  -2   -1.00    0.63
   0  10   2   -1.05    0.73
   0  10   2    0.36    0.61
  10 -10   2   -1.00    1.00
 -10  11  -2    3.20    2.17
 -10  11  -2   -0.83    0.72
  11  -1  -2   -0.06    1.02
   1  10   2   -0.07    0.56
  10 -11   2    0.60    1.57
  10 -11  -2    1.64    1.58
   1  10  -2   -1.93    1.09
 -10  11   2   -3.68    2.53
  11  -1   2   -0.16    0.83
   2   9  -2    4.17    1.07
 -11   2  -2    0.18    0.75
   2   9  -2   -0.61    0.55
 -11   2  -2    0.63    0.75
   9 -11  -2    2.09    1.12
  11  -2   2   -0.19    0.72
  -9  11   2   -1.22    1.30
   8 -11  -2    1.02    0.89
 -11   3  -2   -0.58    0.85
   3   8  -2   -0.68    0.87
   3   8  -2   -0.82    0.55
  11  -3   2    0.65    0.72
  -8  11   2   -0.79    1.38
 -11   4  -2    1.13    0.97
   4   7  -2    2.71    0.81
   7 -11  -2    0.54    0.76
   4   7  -2    2.08    0.80
  -7  11   2    1.28    0.83
  -7  11   2   -1.17    1.06
  11  -4   2    0.13    0.77
   6 -11  -2    1.94    0.93
   5   6  -2   -0.72    0.57
  11  -5   2   -0.53    0.81
  -6  11   2    0.06    1.02
  -6  11   2    0.56    0.75
   5 -11  -2   -1.08    0.77
  -5  11   2   -1.37    0.90
  -5  11   2    0.26    0.61
  11  -6   2    0.31    0.83
 -11   7  -2    2.30    1.29
  -4  11   2    0.95    0.97
  11  -7   2    1.64    1.14
  -4  11   2    1.41    0.79
 -11   8  -2   -0.07    1.45
  11  -8   2   -1.39    0.99
  -3  11   2    0.43    1.07
  -3  11   2    1.12    0.68
 -11   9  -2    1.63    1.49
  -2  11   2   -0.03    0.59
  -2  11   2   -0.69    1.55
  11  -9   2   -0.19    1.11
 -11  10  -2    2.31    1.77
  10   1  -2   -0.41    0.87
  11 -10   2   -1.24    2.23
  -1  11   2    0.44    0.62
 -12   4  -2    2.60    1.34
   4   8  -2    2.08    0.87
   8 -12  -2   -2.23    1.10
  12  -4   2   -0.95    1.08
   5   7  -2    0.30    0.67
   7 -12  -2   -1.20    1.11
 -12   5  -2   -0.97    1.34
  12  -5   2   -0.44    1.00
  -7  12   2   -1.64    1.49
  -7  12   2   -0.69    0.72
   6 -12  -2    0.91    2.18
 -12   6  -2    0.00    1.38
   6   6  -2    0.47    0.70
  -6  12   2   -0.22    1.31
  -6  12   2    0.16    0.71
 -12   7  -2   -0.36    1.57
   5 -12  -2   -1.84    0.99
  -5  12   2    0.24    0.76
  12  -7   2    1.37    1.15
  -5  12   2   -3.24    1.43
 -12   8  -2   -0.24    1.76
  12  -8   2   -1.46    1.35
  -4  12   2    2.01    0.86
  -4  12   2    6.19    2.49
   0   0  -3    0.00    0.11
   0   0   3    0.07    0.13
  -1   0  -3    0.17    0.14
  -1   0  -3   -0.05    0.06
   0   1  -3   -0.15    0.10
   0  -1   3   -0.10    0.10
   1   0   3    0.06    0.11
  -1   1  -3    0.15    0.11
  -1   1  -3   -0.03    0.10
   1   0  -3    0.19    0.17
   1  -1   3    0.10    0.12
   0   1   3   -0.08    0.08
   1  -1   3   -0.05    0.08
  -1   0   3   -0.20    0.11
  -1   2  -3  162.43    4.19
  -1   2  -3  166.82    4.16
   1   1   3  161.38    3.98
   1  -2   3  162.83    4.12
   1  -2   3  158.23    4.16
  -1   3  -3  138.12    3.72
  -1   3  -3  133.25    3.71
   1  -3   3  131.44    3.69
   2   1   3  138.57    3.37
   1  -3   3  137.46    3.67
  -2   0  -3   -0.09    0.11
   0   2  -3    0.22    0.14
  -2   0  -3    0.12    0.10
   2   0   3    0.03    0.12
   0  -2   3   -0.06    0.13
   2   0   3    0.04    0.08
  -2   1  -3  161.56    4.02
   1   1  -3  167.20    4.38
  -2   1  -3  163.62    4.21
   1  -2  -3  171.55    4.01
   2  -1   3  156.96    4.00
  -1  -1   3  169.03    4.33
   2  -1   3  164.70    4.21
  -2   2  -3   -0.13    0.12
  -2   2  -3    0.05    0.12
   0  -2  -3   -0.01    0.08
   2  -2   3   -0.20    0.08
   2  -2   3   -0.03    0.15
  -2   0   3   -0.03    0.15
  -2   3  -3  130.81    3.66
  -2   3  -3  134.60    3.75
   2  -3   3  136.11    3.74
   2  -3   3  134.45    3.67
  -2   4  -3   55.50    2.02
  -2   4  -3   55.03    2.00
   2  -4   3   54.88    1.98
  -4   2   3   51.68    1.99
   2  -4   3   55.58    2.01
  -2   5  -3   34.99    1.62
  -2   5  -3   35.43    1.65
   2  -5   3   38.03    1.69
  -5   3   3   36.65    1.74
   2  -5   3   37.74    1.58
  -1   4  -3    5.04    0.67
  -1   4  -3    4.19    0.58
   4  -3  -3    2.74    0.46
  -4   3   3    3.83    0.56
   3   1   3    3.90    0.31
   1  -4   3    4.52    0.62
   1  -4   3    3.36    0.47
   3   1   3    3.20    0.37
   0   3  -3    0.14    0.19
   3  -3  -3   -0.02    0.16
  -3   0  -3   -0.11    0.13
   0   3  -3    0.11    0.17
   0  -3   3   -0.12    0.13
   3   0   3    0.13    0.15
   3   0   3   -0.11    0.10
  -3   1  -3  128.28    3.40
   2  -3  -3  135.28    3.52
  -3   1  -3  135.75    3.60
   1   2  -3  138.20    3.63
   3  -1   3  127.61    3.39
   3  -1   3  130.35    3.59
   1  -3  -3  137.10    3.36
  -3   2  -3  139.70    3.76
   2   1  -3  127.99    3.76
  -3   2  -3  128.08    3.54
   3  -2   3  133.93    3.55
  -1   3   3  140.64    3.38
  -2  -1   3  128.11    3.73
   3  -2   3  124.78    3.68
  -3   3  -3   -0.15    0.15
   0  -3  -3    0.07    0.11
  -3   3  -3   -0.10    0.17
   0   3   3   -0.13    0.08
   3  -3   3    0.02    0.15
  -3   0   3   -0.13    0.20
   3  -3   3   -0.06    0.18
  -3   4  -3    2.03    0.40
  -3   4  -3    3.31    0.57
   3  -4   3    3.70    0.59
   3  -4   3    2.55    0.49
  -4   1   3    3.14    0.50
  -3   5  -3   37.63    1.71
  -3   5  -3   39.09    1.76
   3  -5   3   38.42    1.71
  -5   2   3   35.67    1.68
   3  -5   3   35.89    1.67
  -3   6  -3   25.72    1.50
  -3   6  -3   25.29    1.47
   6  -3  -3   26.37    1.53
   3  -6   3   29.41    1.57
  -6   3   3   25.36    1.53
   3  -6   3   27.12    1.48
   7  -4  -3    1.31    0.51
  -3   7  -3    0.56    0.43
  -3   7  -3    1.40    0.49
  -7   4   3    1.43    0.56
   3  -7   3    1.94    0.61
   3  -7   3    0.77    0.43
  -2   6  -3   35.74    1.69
  -2   6  -3   33.30    1.68
   6  -4  -3   32.29    1.73
   4   2   3   31.73    1.16
  -6   4   3   37.49    1.88
   4   2   3   32.93    1.23
   2  -6   3   33.19    1.49
   2  -6   3   34.91    1.73
  -1   5  -3   19.78    1.12
   5  -4  -3   17.87    1.33
  -1   5  -3   19.73    1.19
   1  -5   3   18.15    0.96
   4   1   3   17.30    0.80
  -5   4   3   16.10    1.17
   4   1   3   18.00    0.91
  -4   0  -3    0.18    0.19
   4  -4  -3    0.02    0.19
   0   4  -3    0.21    0.23
   0   4  -3    0.12    0.24
  -4   4   3    0.12    0.23
   0  -4   3   -0.23    0.16
   4   0   3   -0.05    0.18
   4   0   3    0.04    0.16
   1   3  -3    3.72    0.51
   3  -4  -3    2.97    0.45
  -4   1  -3    2.94    0.47
  -4   1  -3    3.12    0.43
  -1  -3   3    3.26    0.37
   4  -1   3    1.83    0.40
   4  -1   3    2.85    0.40
  -4   2  -3   51.81    1.98
   2   2  -3   56.12    2.05
   2  -4  -3   53.51    1.81
  -4   2  -3   49.97    1.82
  -2   4   3   57.22    1.85
  -2  -2   3   54.03    1.75
   4  -2   3   52.81    1.85
   4  -2   3   54.14    2.02
   1  -4  -3    4.06    0.47
  -4   3  -3    2.84    0.51
   3   1  -3    4.28    0.63
  -4   3  -3    3.15    0.47
   4  -3   3    3.48    0.54
  -3  -1   3    3.20    0.58
  -1   4   3    3.10    0.37
   4  -3   3    3.13    0.56
   0  -4  -3    0.06    0.15
  -4   4  -3   -0.06    0.24
  -4   4  -3    0.03    0.23
   4  -4   3   -0.06    0.21
  -4   0   3    0.16    0.29
   4  -4   3    0.08    0.25
  -4   0   3   -0.19    0.19
   0   4   3    0.04    0.14
  -4   5  -3   18.02    1.17
  -4   5  -3   15.95    1.17
   4  -5   3   20.98    1.50
  -5   1   3   18.51    1.12
   4  -5   3   21.06    1.63
  -4   6  -3   32.29    1.78
  -4   6  -3   36.02    1.78
   4  -6   3   34.66    1.78
   4  -6   3   33.79    1.73
  -6   2   3   36.01    1.85
  -4   7  -3    1.14    0.49
   7  -3  -3    1.32    0.56
  -4   7  -3    0.68    0.46
   4  -7   3    1.23    0.50
   4  -7   3    2.47    0.65
  -7   3   3    0.86    0.48
  -4   8  -3    2.98    0.74
  -4   8  -3    3.02    0.84
   8  -4  -3    1.52    0.67
   4  -8   3    2.10    0.60
   4  -8   3    2.07    0.61
   4   4   3    1.58    0.34
  -8   4   3    1.84    0.74
  -4   9  -3    1.05    0.57
  -4   9  -3    1.19    0.71
   9  -5  -3    1.73    0.67
   5   4   3    0.98    0.35
   8  -5  -3    9.82    1.14
  -3   8  -3   10.06    1.09
  -3   8  -3   11.62    1.43
   3  -8   3    9.69    1.28
   3  -8   3    7.16    0.83
  -8   5   3    9.12    1.24
   7  -5  -3    4.16    0.80
  -2   7  -3    3.81    0.68
  -2   7  -3    6.36    0.89
  -7   5   3    5.37    0.95
   2  -7   3    5.52    0.76
   5   2   3    5.34    0.53
   5   2   3    4.57    0.57
   2  -7   3    7.13    1.02
  -1   6  -3   77.38    2.81
  -1   6  -3   74.87    2.67
   6  -5  -3   74.57    2.88
   1  -6   3   79.08    2.33
  -6   5   3   77.94    3.03
   5   1   3   73.22    2.44
   5   1   3   76.92    2.32
   5  -5  -3    0.42    0.31
   0   5  -3    0.16    0.23
   0   5  -3   -0.16    0.23
  -5   0  -3   -0.21    0.18
  -5   5   3    0.21    0.31
   0  -5   3   -0.03    0.18
   5   0   3    0.17    0.27
   5   0   3    0.20    0.21
  -5   1  -3   18.40    1.05
   4  -5  -3   16.81    1.09
   1   4  -3   14.90    1.28
   1   4  -3   18.84    1.03
  -4   5   3   19.21    1.21
   5  -1   3   19.69    1.14
   5  -1   3   18.75    0.99
   3  -5  -3   32.94    1.52
  -5   2  -3   37.39    1.56
   2   3  -3   37.48    1.62
  -5   2  -3   34.87    1.64
   5  -2   3   38.43    1.57
  -3   5   3   36.99    1.61
  -3   5   3   39.35    1.62
   5  -2   3   37.90    1.71
   2  -5  -3   37.81    1.50
  -5   3  -3   38.46    1.66
   3   2  -3   35.90    1.66
  -5   3  -3   37.02    1.76
  -3  -2   3   36.27    1.38
  -3  -2   3   39.26    1.30
  -2   5   3   37.67    1.50
   5  -3   3   36.72    1.62
   5  -3   3   37.04    1.77
  -5   4  -3   17.61    1.12
   1  -5  -3   17.40    0.91
  -5   4  -3   18.71    1.25
   5  -4   3   17.50    1.22
  -1   5   3   17.61    0.90
  -4  -1   3   18.58    0.94
  -4  -1   3   17.51    1.18
   5  -4   3   17.30    1.13
   0  -5  -3   -0.07    0.20
  -5   5  -3   -0.27    0.37
  -5   5  -3    0.16    0.30
  -5   0   3   -0.27    0.32
   5  -5   3   -0.04    0.30
   0   5   3    0.24    0.20
  -5   0   3    0.02    0.26
   5  -5   3   -0.56    0.20
  -5   6  -3   80.09    2.99
  -5   6  -3   79.43    3.09
   5  -6   3   76.81    2.95
  -6   1   3   77.61    2.78
   5  -6   3   75.15    2.96
   1   5   3   76.72    2.21
  -6   1   3   78.82    2.93
  -5   7  -3    6.78    1.10
  -5   7  -3    6.74    1.05
   2   5   3    4.13    0.45
   5  -7   3    6.87    0.97
   5  -7   3    3.06    0.60
  -7   2   3    5.78    0.85
  -5   8  -3   10.25    1.41
   8  -3  -3    8.38    1.19
  -5   8  -3   10.49    1.17
   5  -8   3   10.78    1.17
  -8   3   3   10.52    1.22
   5  -8   3    9.86    1.13
  -5   9  -3    1.45    0.72
   9  -4  -3    1.89    0.68
  -5   9  -3    0.66    0.78
  -9   4   3    0.07    0.62
   5  -9   3    0.26    0.51
  10  -5  -3   26.84    2.08
  -5  10  -3   24.94    1.94
   5 -10   3   26.10    2.02
 -10   5   3   27.95    2.21
  11  -6  -3   -0.53    1.08
  -5  11  -3    1.82    1.12
  -5  11  -3    1.01    0.76
   5 -11   3   -0.27    0.94
 -11   6   3    0.74    1.09
  -4  10  -3    2.61    0.80
  -4  10  -3    3.75    1.07
  10  -6  -3    3.50    0.91
   4 -10   3    4.50    1.03
 -10   6   3    3.77    1.43
  -3   9  -3   21.64    1.65
  -3   9  -3   18.16    1.59
  -9   6   3   15.08    2.73
   6   3   3   20.29    1.16
   6   3   3   22.80    1.11
  -2   8  -3   32.91    1.88
  -2   8  -3   34.26    1.93
   6   2   3   32.97    1.51
  -8   6   3   35.57    2.23
   6   2   3   33.54    1.42
   7  -6  -3    9.09    1.25
  -1   7  -3    8.58    0.96
  -1   7  -3    9.79    0.97
  -7   6   3    8.04    1.14
   6   1   3    7.68    0.70
   6   1   3    9.16    0.84
   6  -6  -3    0.13    0.32
   0   6  -3    0.15    0.36
   0   6  -3   -0.09    0.30
   6   0   3    0.10    0.34
   6   0   3   -0.36    0.21
  -6   6   3   -0.19    0.42
   1   5  -3   75.75    2.77
  -6   1  -3   76.48    2.58
   5  -6  -3   75.38    2.85
   1   5  -3   74.71    2.55
  -5   6   3   77.43    2.93
   6  -1   3   77.03    2.56
   6  -1   3   74.40    2.71
   2   4  -3   33.13    1.54
  -6   2  -3   35.21    1.70
   6  -2   3   33.48    1.57
  -4   6   3   33.06    1.69
   6  -2   3   35.97    1.76
  -4   6   3   34.62    1.68
   3  -6  -3   25.92    1.36
   3   3  -3   25.19    1.42
  -6   3  -3   26.45    1.80
  -6   3  -3   26.29    1.42
   6  -3   3   27.64    1.44
  -3   6   3   25.28    1.38
  -3   6   3   24.68    1.33
   6  -3   3   27.44    1.58
   2  -6  -3   35.59    1.53
  -6   4  -3   31.67    1.80
  -6   4  -3   30.89    1.66
  -2   6   3   33.75    1.48
  -2   6   3   33.04    1.48
   6  -4   3   33.27    1.81
   6  -4   3   35.46    1.72
   1  -6  -3   80.99    2.53
  -6   5  -3   77.36    2.92
  -6   5  -3   81.52    3.14
  -5  -1   3   68.38    2.74
   6  -5   3   75.23    2.90
  -1   6   3   80.04    2.47
   6  -5   3   81.76    3.11
  -5  -1   3   75.66    2.42
  -1   6   3   76.48    2.39
  -6   6  -3   -0.63    0.36
  -6   6  -3   -0.07    0.28
  -6   0   3   -0.43    0.39
   6  -6   3    0.17    0.34
   0   6   3   -0.32    0.20
   0   6   3    0.32    0.26
  -6   0   3    0.34    0.32
   6  -6   3   -0.39    0.31
  -6   7  -3    7.92    1.22
  -6   7  -3    8.45    1.19
  -7   1   3    8.54    1.05
  -7   1   3    7.59    0.93
   6  -7   3    8.59    1.16
   1   6   3    7.18    0.62
   6  -7   3    8.72    1.16
   8  -2  -3   29.49    1.91
  -6   8  -3   35.41    2.07
   6  -8   3   34.73    2.08
   6  -8   3   33.66    2.16
   2   6   3   35.34    1.33
  -8   2   3   35.34    1.97
   9  -3  -3   24.09    1.88
  -6   9  -3   22.14    1.74
  -9   3   3   23.89    1.81
   6  -9   3   21.41    1.67
  -6  10  -3    2.80    0.80
  10  -4  -3    1.95    0.79
  -6  10  -3    3.20    1.03
   6 -10   3    4.33    1.12
 -10   4   3    2.38    0.95
  -6  11  -3    1.73    0.83
  -6  11  -3    1.67    1.11
  11  -5  -3    1.34    1.19
   6 -11   3    0.34    1.01
  -6  12  -3   13.13    1.78
  12  -6  -3   10.73    1.65
  -6  12  -3   11.52    2.03
   6 -12   3   13.87    1.89
  -5  12  -3    2.43    0.96
  12  -7  -3    2.01    1.39
  -5  12  -3    2.56    1.71
 -12   7   3    2.64    1.78
  11  -7  -3   -1.36    0.84
  -4  11  -3    0.33    1.10
  -4  11  -3    0.58    0.67
 -11   7   3   -0.23    1.13
  -3  10  -3    1.22    0.85
  -3  10  -3    1.23    0.96
  10  -7  -3    1.24    0.84
 -10   7   3    1.00    0.97
   7   3   3    0.94    0.43
  -2   9  -3   10.08    1.34
  -2   9  -3    9.13    1.26
   7   2   3    7.78    0.81
   7   2   3    5.90    0.83
  -1   8  -3    0.34    0.56
  -1   8  -3    1.44    0.59
   7   1   3    0.42    0.35
   7   1   3    1.48    0.52
   0   7  -3    0.12    0.38
   7  -7  -3   -0.57    0.39
   0   7  -3    0.36    0.38
  -7   7   3    0.17    0.52
   7   0   3   -0.16    0.35
   7   0   3   -0.03    0.30
  -7   1  -3    8.78    0.84
   6  -7  -3   10.08    1.25
   1   6  -3    8.86    0.91
   1   6  -3    9.31    1.14
   7  -1   3    8.75    0.99
  -6   7   3    9.42    1.31
   7  -1   3    6.48    0.94
   2   5  -3    7.05    0.98
   2   5  -3    5.65    0.76
   5  -7  -3    5.82    0.92
  -7   2  -3    5.09    0.78
   7  -2   3    4.59    0.79
  -5   7   3    6.67    1.00
  -5   7   3    4.18    0.78
   7  -2   3    3.86    0.67
  -7   3  -3    0.77    0.47
   4  -7  -3    1.49    0.49
   3   4  -3    1.82    0.56
   7  -3   3    1.98    0.60
  -4   7   3    1.79    0.55
  -4   7   3    1.79    0.59
   7  -3   3    1.58    0.49
   4   3  -3    1.38    0.47
  -7   4  -3    1.49    0.61
  -7   4  -3    1.28    0.49
   3  -7  -3    1.79    0.83
   7  -4   3    1.58    0.62
  -3   7   3    0.65    0.42
   7  -4   3    1.22    0.48
  -3   7   3    0.93    0.41
  -7   5  -3    5.24    0.84
  -7   5  -3    5.68    0.97
   2  -7  -3    5.08    0.71
   7  -5   3    5.49    1.02
  -2   7   3    5.94    0.71
  -2   7   3    5.90    0.75
   7  -5   3    4.70    0.83
  -7   6  -3    8.43    1.20
  -7   6  -3    8.43    1.09
   1  -7  -3    8.55    0.81
  -1   7   3    8.64    0.77
   7  -6   3    7.57    1.11
   7  -6   3    8.25    1.13
  -6  -1   3    7.90    0.71
  -1   7   3    7.20    1.26
  -6  -1   3    8.28    0.96
  -7   7  -3    0.16    0.50
  -7   7  -3   -0.47    0.37
   0   7   3    0.09    0.28
   7  -7   3   -0.13    0.43
  -7   0   3   -0.18    0.47
   0   7   3   -0.19    0.30
  -7   0   3    0.08    0.35
  -7   8  -3    0.41    0.57
   7  -8   3    0.42    0.58
  -8   1   3   -0.09    0.54
  -8   1   3    0.23    0.45
   1   7   3    0.69    0.34
  -7   9  -3    7.14    1.22
   9  -2  -3    5.13    1.02
   7  -9   3    7.90    1.27
  -9   2   3    7.78    1.11
   2   7   3    8.13    0.70
  -9   2   3    5.47    1.03
   7  -9   3    6.94    1.12
  -7  10  -3   -0.01    0.52
  -7  10  -3   -0.54    0.96
  10  -3  -3    0.95    0.70
 -10   3   3    0.65    0.74
   7 -10   3    0.82    0.70
 -10   3   3    1.91    0.89
  -7  11  -3   -0.64    0.61
  11  -4  -3    0.69    1.34
 -11   4   3    2.03    1.31
   7 -11   3   -1.34    0.92
  -7  12  -3    2.01    0.94
  12  -5  -3    1.89    1.20
  -7  12  -3    5.17    1.76
   7 -12   3    1.42    1.44
 -12   5   3   -0.90    1.53
  -4  12  -3   -1.21    0.65
  -4  12  -3    1.73    1.58
  12  -8  -3    0.10    1.27
  -3  11  -3    0.23    1.17
  11  -8  -3    0.31    1.02
  -3  11  -3    0.21    0.66
 -11   8   3    0.11    1.31
  -2  10  -3   11.40    2.22
  10  -8  -3    9.98    1.49
  -2  10  -3   15.00    1.75
 -10   8   3   10.55    1.82
   8   2   3   12.68    1.08
   9  -8  -3    7.14    1.32
  -1   9  -3    5.84    1.00
  -1   9  -3    8.69    1.24
   8   1   3    6.62    0.83
  -9   8   3    6.54    1.25
   8   1   3    5.59    0.90
   8  -8  -3   -0.91    0.45
   0   8  -3   -0.09    0.40
   0   8  -3    0.39    0.61
   8   0   3   -0.59    0.45
  -8   8   3   -1.49    0.63
   8   0   3    0.65    0.42
   1   7  -3    0.00    0.53
  -8   1  -3    0.66    0.42
   1   7  -3    0.66    0.52
   8  -1   3    0.31    0.50
   8  -1   3    0.34    0.39
  -8   2  -3   29.51    1.69
   6  -8  -3   30.27    1.90
   2   6  -3   33.16    1.67
   2   6  -3   30.60    1.79
  -6   8   3   31.59    2.02
   8  -2   3   32.33    1.73
   8  -2   3   31.38    1.90
  -8   3  -3    8.27    1.09
   5  -8  -3   10.21    1.18
   3   5  -3    9.06    1.11
   3   5  -3    8.46    1.07
   8  -3   3    9.16    1.00
  -5   8   3    9.50    1.14
  -5   8   3   10.17    1.08
   8  -3   3   10.08    1.19
   4  -8  -3    2.35    0.62
  -8   4  -3    2.24    0.64
   4   4  -3    2.69    0.65
  -4   8   3    1.79    0.55
   8  -4   3    2.07    0.59
  -4   8   3    2.48    0.66
   8  -4   3    1.50    0.65
   3  -8  -3   10.61    1.01
  -8   5  -3    7.12    1.10
  -3   8   3    9.39    1.00
   8  -5   3    8.28    1.07
   8  -5   3   10.20    1.30
  -3   8   3    8.59    0.93
  -8   6  -3   37.42    2.14
  -8   6  -3   32.95    2.18
   2  -8  -3   34.51    1.73
  -2   8   3   32.64    1.65
   8  -6   3   30.43    2.06
  -2   8   3   32.33    1.65
   8  -6   3   36.93    2.10
  -8   7  -3    0.79    0.74
  -8   7  -3    0.30    0.49
   8  -7   3    0.50    0.58
  -7  -1   3    1.20    0.36
   8  -7   3    0.46    0.83
  -1   8   3    0.46    0.46
  -1   8   3    0.52    0.40
  -8   8  -3    0.73    1.00
  -8   8  -3    0.24    0.62
  -8   0   3   -0.59    0.53
   0   8   3    0.97    0.42
   8  -8   3   -0.74    0.49
   0   8   3    0.05    0.36
  -8   0   3    0.37    0.46
  -8   9  -3    6.27    1.18
   9  -1  -3    4.18    0.85
  -9   1   3    8.06    1.04
   8  -9   3    6.58    1.21
  -9   1   3    6.01    1.11
   8  -9   3    6.51    1.10
   1   8   3    6.19    0.84
  -8  10  -3   13.15    1.81
  -8  10  -3   10.75    1.48
  10  -2  -3   11.31    1.39
 -10   2   3   11.13    1.53
   8 -10   3   13.30    1.82
 -10   2   3   11.69    1.44
   2   8   3   11.95    0.92
  -8  11  -3    2.18    1.31
  -8  11  -3    0.99    0.80
  11  -3  -3   -0.05    1.74
 -11   3   3   -0.73    0.99
   8 -11   3   -1.43    0.99
 -11   3   3    1.68    0.91
  12  -4  -3   -0.23    1.28
  -8  12  -3   -0.70    0.81
  -8  12  -3    2.63    2.00
 -12   4   3    2.79    1.64
 -12   4   3    0.92    1.00
  11  -9  -3   -0.23    1.04
  -2  11  -3   -0.44    0.70
  -2  11  -3   -1.65    1.16
   9   2   3    0.10    0.61
 -11   9   3    0.65    1.42
  -1  10  -3   18.53    1.90
  -1  10  -3   24.39    1.94
  10  -9  -3   22.49    2.26
   9   1   3   21.10    1.49
 -10   9   3   23.93    2.60
   0   9  -3   -0.40    0.50
   0   9  -3    0.51    0.67
   9  -9  -3   -0.77    0.78
   9   0   3   -0.95    0.52
  -9   9   3   -0.18    0.86
   9   0   3   -0.12    0.46
  -9   1  -3    5.30    0.74
   8  -9  -3    6.81    1.24
   1   8  -3    7.63    1.09
  -9   1  -3    5.32    0.79
  -8   9   3    6.96    1.37
   9  -1   3    7.31    0.96
   9  -1   3    6.21    1.05
  -9   2  -3    6.40    0.96
   2   7  -3    9.33    1.16
   2   7  -3    5.65    0.96
   9  -2   3    6.69    0.93
   9  -2   3    6.89    1.12
   3   6  -3   21.50    1.59
   3   6  -3   21.40    1.58
  -9   3  -3   21.85    1.63
  -6   9   3   21.80    1.66
   9  -3   3   22.41    1.79
   9  -3   3   22.74    1.58
  -6   9   3   20.07    1.80
  -9   4  -3    0.43    0.62
   5  -9  -3    0.89    0.61
   4   5  -3    0.84    0.59
  -5   9   3    1.23    0.58
   9  -4   3    1.22    0.69
  -5   9   3    0.36    0.61
   9  -4   3    1.24    0.58
   4  -9  -3    0.86    0.62
  -9   5  -3    0.48    0.71
  -4   9   3    1.06    0.65
   9  -5   3    0.08    0.58
  -4   9   3    1.05    0.53
   9  -5   3    0.86    0.66
   3  -9  -3   20.38    1.50
  -9   6  -3   22.05    1.92
  -3   9   3   19.19    1.52
   9  -6   3   25.27    1.81
   9  -6   3   23.60    1.94
  -3   9   3   22.65    1.50
   2  -9  -3    8.89    1.07
  -9   7  -3    7.22    1.30
  -2   9   3    9.51    1.13
   9  -7   3    9.05    1.42
  -2   9   3    5.55    1.46
   9  -7   3    7.28    1.36
  -9   8  -3    7.95    1.36
  -9   8  -3    6.09    1.26
  -1   9   3    7.60    1.00
  -1   9   3    7.48    0.96
   9  -8   3    6.09    1.20
   9  -8   3    6.95    1.33
  -9   9  -3    0.28    0.60
  -9   9  -3   -0.82    0.94
  -9   0   3    0.77    0.70
   0   9   3    0.83    0.45
   9  -9   3    0.92    0.71
   0   9   3   -0.02    0.53
   9  -9   3   -0.65    0.71
  -9   0   3   -0.75    0.46
  -9  10  -3   19.79    2.40
  -9  10  -3   21.73    2.02
  10  -1  -3   19.13    1.91
   1   9   3   21.71    1.28
 -10   1   3   19.24    1.57
   9 -10   3   20.23    2.10
 -10   1   3   17.83    1.84
  -9  11  -3   -3.16    1.51
  -9  11  -3    0.30    0.77
  11  -2  -3    0.18    1.13
 -11   2   3   -0.26    0.85
 -11   2   3   -0.38    1.11
   9 -11   3   -3.07    1.04
  11 -10  -3    1.37    1.37
  -1  11  -3    0.28    0.71
  10   1   3   -1.02    0.70
 -11  10   3   -0.24    1.77
   0  10  -3   -0.50    0.61
   0  10  -3   -0.59    1.07
  10 -10  -3    2.58    1.18
  10   0   3    0.94    0.67
 -10  10   3   -1.19    1.33
   1   9  -3   19.11    1.73
   9 -10  -3   19.27    2.09
   1   9  -3   21.97    1.83
  10  -1   3   19.88    1.57
  -9  10   3   18.14    2.30
 -10   2  -3   13.56    1.31
   2   8  -3   10.69    1.37
   2   8  -3   12.46    1.45
   8 -10  -3   11.64    1.59
  10  -2   3   12.73    1.54
  -8  10   3   11.81    1.90
  10  -2   3   11.22    1.33
   7 -10  -3    1.80    0.87
   3   7  -3   -0.27    1.21
   3   7  -3    1.57    0.66
 -10   3  -3    0.45    0.70
  10  -3   3    0.09    1.06
  -7  10   3    0.81    0.95
  10  -3   3   -0.56    0.58
   4   6  -3    4.22    0.90
 -10   4  -3    4.83    1.08
   4   6  -3    3.40    0.81
  -6  10   3    3.51    0.91
  10  -4   3    3.56    0.95
  10  -4   3    3.87    0.90
 -10   5  -3   27.55    2.19
  -5  10   3   24.16    1.91
  10  -5   3   27.29    1.97
  10  -5   3   25.68    2.09
  -5  10   3   27.32    1.88
 -10   6  -3    5.86    1.30
   4 -10  -3    3.64    0.92
  10  -6   3    4.64    1.11
  -4  10   3    5.24    1.05
  -4  10   3    5.55    1.03
  10  -6   3    3.33    0.92
 -10   7  -3    0.47    0.86
   3 -10  -3    0.81    0.63
  10  -7   3    0.55    0.78
  -3  10   3    0.63    0.55
  10  -7   3    1.23    0.88
  -3  10   3    0.55    0.77
 -10   8  -3   10.05    1.83
  -2  10   3   13.44    1.61
  -2  10   3   11.79    1.22
  10  -8   3   10.84    1.50
  10  -8   3   10.27    1.66
 -10   9  -3   22.73    2.63
 -10   9  -3   18.88    1.99
  10  -9   3   20.30    2.14
  10  -9   3   22.98    2.17
  -1  10   3   18.14    1.39
  -1  10   3   20.50    1.59
 -10  10  -3   -2.17    1.47
 -10  10  -3   -0.31    0.65
  10   0  -3    1.19    0.89
   0  10   3    2.13    0.76
   0  10   3   -0.02    0.47
  10 -10   3    0.84    1.08
 -10  11  -3    1.05    0.91
  11  -1  -3    0.11    1.02
 -11   1   3   -0.13    0.76
  10 -11   3    1.00    1.17
   1  10   3    0.87    0.54
 -11   1   3   -0.09    0.84
  10 -11  -3   -0.18    2.35
   1  10  -3   -1.03    1.63
   1  10  -3   -0.30    0.65
 -10  11   3    1.38    1.99
  11  -1   3    0.04    0.76
   2   9  -3   -0.79    1.17
 -11   2  -3   -0.12    0.73
 -11   2  -3   -0.05    0.67
   2   9  -3   -0.26    0.74
   9 -11  -3   -1.89    1.39
  -9  11   3   -1.94    1.40
  11  -2   3   -0.14    0.69
   3   8  -3   -0.17    0.68
   8 -11  -3    0.32    0.91
   3   8  -3   -0.11    0.93
  11  -3   3    0.73    0.72
  11  -3   3    0.31    0.80
  -8  11   3    3.18    1.32
   7 -11  -3   -0.36    0.85
 -11   4  -3    0.60    0.97
   4   7  -3    0.15    0.73
   4   7  -3   -1.69    0.79
  -7  11   3    3.33    1.21
  11  -4   3    0.43    0.77
  11  -4   3    0.13    0.74
   5   6  -3   -0.26    0.65
   6 -11  -3   -0.62    0.75
  -6  11   3    1.09    0.72
  11  -5   3    0.28    0.85
  11  -5   3    1.20    0.88
  -6  11   3    1.31    1.10
   5 -11  -3    1.32    0.85
  11  -6   3    1.53    1.01
  11  -6   3    1.75    0.83
  -5  11   3   -0.70    0.92
  -5  11   3    1.44    0.74
   4 -11  -3   -0.69    0.76
 -11   7  -3   -0.54    1.20
  -4  11   3   -0.10    0.57
  -4  11   3    1.01    0.91
  11  -7   3    0.49    0.81
  11  -7   3   -0.78    0.93
 -11   8  -3    0.96    1.39
  -3  11   3   -0.43    0.56
  -3  11   3   -0.26    0.95
  11  -8   3   -0.52    0.63
  11  -8   3    0.13    0.99
 -11   9  -3    0.93    1.50
  11  -9   3    1.34    1.25
  -2  11   3   -0.55    0.56
  -2  11   3    0.24    1.11
 -11  10  -3    4.22    1.79
  10   1  -3    0.51    0.95
  -1  11   3    1.46    1.04
  -1  11   3   -0.38    0.56
  11 -10   3   -1.48    1.31
   8 -12  -3   -1.75    1.07
   4   8  -3    0.47    1.15
   4   8  -3    0.51    1.28
 -12   4  -3   -0.60    1.27
  12  -4   3    0.13    1.27
 -12   5  -3    0.31    1.50
   5   7  -3    2.66    0.93
   7 -12  -3    0.42    1.21
  12  -5   3    3.47    1.27
  -7  12   3    2.14    1.68
   6 -12  -3   13.16    2.27
  -6  12   3   14.54    1.71
  12  -6   3    9.52    1.55
  -6  12   3    8.34    1.98
 -12   7  -3    1.75    1.78
   5 -12  -3    1.41    1.16
  -5  12   3    1.34    1.45
  12  -7   3    5.59    1.42
  -5  12   3    3.18    0.94
 -12   8  -3   -1.58    1.85
   4 -12  -3   -0.22    1.11
  -4  12   3   -0.39    0.66
  12  -8   3    1.13    1.44
   0   0  -4   54.55    1.90
   0   0   4   50.83    1.86
  -1   0  -4   30.71    1.26
  -1   0  -4   28.86    0.97
   0   1  -4   33.11    1.33
   0  -1   4   29.67    1.29
  -1   1   4   30.99    1.26
   1   0   4   30.62    1.24
  -1   1  -4   30.87    1.24
   1   0  -4   28.44    1.33
  -1   1  -4   29.36    1.10
  -1   0   4   29.33    1.38
   1  -1   4   30.16    1.26
   0   1   4   30.96    1.22
  -1   2  -4  354.28    8.45
  -1   2  -4  365.36    8.56
  -2   1   4  344.29    8.56
   1   1   4  349.38    8.38
   1  -2   4  360.24    8.54
  -1   3  -4   53.30    1.92
  -1   3  -4   52.49    1.91
   1  -3   4   48.30    1.82
   2   1   4   52.36    1.65
  -2   0  -4   20.47    0.93
   0   2  -4   19.41    1.00
  -2   0  -4   19.39    0.72
   2   0   4   19.36    0.93
   0  -2   4   20.64    1.03
   2   0   4   20.60    0.73
  -2   1  -4  335.87    8.09
   1   1  -4  357.18    8.66
  -2   1  -4  359.82    8.38
   2  -1   4  357.98    8.12
   2  -1   4  338.06    8.36
  -1  -1   4  350.67    8.58
   0  -2  -4   20.04    0.66
  -2   2  -4   20.00    0.94
   2   0  -4   19.54    1.09
  -2   2  -4   19.72    1.04
   2  -2   4   18.47    1.01
  -2   0   4   20.22    1.16
   2  -2   4   19.52    0.93
  -2   3  -4   50.25    1.91
  -2   3  -4   49.65    1.83
  -3   1   4   49.85    1.93
   1   2   4   53.45    1.54
   2  -3   4   50.66    1.90
   2  -3   4   50.19    1.82
  -2   4  -4   31.33    2.24
   2  -4   4   36.70    1.57
   2  -4   4   35.14    1.56
   2   2   4   36.23    1.24
  -2   5  -4   72.13    2.62
  -2   5  -4   70.55    2.59
   2  -5   4   73.87    2.53
  -5   3   4   70.01    2.66
   2  -5   4   73.06    2.62
   3   2   4   69.47    2.03
  -1   4  -4   52.04    2.13
   1  -4   4   55.55    1.96
   3   1   4   52.14    1.71
   0   3  -4  110.53    3.15
  -3   0  -4  106.96    2.93
   0   3  -4  100.28    3.16
   3  -3  -4  104.83    3.12
  -3   0  -4  104.72    2.69
   3   0   4   99.93    2.94
   0  -3   4  101.42    3.01
   3   0   4  105.54    2.68
   1   2  -4   54.76    1.96
  -3   1  -4   49.58    1.80
   2  -3  -4   50.10    1.70
  -3   1  -4   49.07    1.60
   3  -1   4   48.82    1.80
  -1  -2   4   52.06    1.84
   3  -1   4   49.82    1.60
  -3   2  -4   51.71    1.91
   2   1  -4   46.50    1.97
   1  -3  -4   52.43    1.56
  -3   2  -4   53.26    1.77
   3  -2   4   49.37    1.72
   3  -2   4   51.37    1.91
  -2  -1   4   49.30    2.01
   0  -3  -4  105.92    2.58
  -3   3  -4  100.71    3.09
  -3   3  -4  107.43    3.29
  -3   0   4  108.78    3.43
   3  -3   4  103.93    3.24
   3  -3   4  101.24    3.09
  -3   4  -4   55.27    2.20
  -3   4  -4   52.37    2.06
   3  -4   4   55.97    2.07
  -4   1   4   53.16    2.14
   3  -4   4   55.25    2.15
  -3   5  -4   71.17    2.61
  -3   5  -4   70.79    2.67
  -5   2   4   66.79    2.62
   3  -5   4   74.72    2.93
   3  -5   4   72.66    2.63
  -3   6  -4    3.30    0.70
  -3   6  -4    2.20    0.57
   6  -3  -4    2.08    0.62
   3  -6   4    2.00    0.52
   3  -6   4    2.71    0.60
  -6   3   4    1.89    0.58
  -3   7  -4   91.13    3.35
  -3   7  -4   85.05    3.25
   7  -4  -4   88.89    3.38
   3  -7   4   87.86    3.30
   3  -7   4   85.37    3.04
  -7   4   4   88.31    3.42
  -2   6  -4   10.61    0.99
   6  -4  -4    8.03    0.92
  -2   6  -4   10.06    0.96
  -6   4   4   10.38    1.07
   4   2   4   11.17    0.70
   2  -6   4   10.25    0.98
  -1   5  -4   -0.55    0.21
  -1   5  -4   -0.19    0.26
   5  -4  -4    0.32    0.30
  -5   4   4    0.09    0.29
   4   1   4    0.09    0.15
   1  -5   4    0.31    0.26
   4   1   4    0.22    0.23
  -4   0  -4  118.30    3.20
   0   4  -4  114.87    3.59
   4  -4  -4  114.00    3.54
   4   0   4  113.79    3.33
   0  -4   4  115.79    3.27
   4   0   4  119.15    3.07
  -4   1  -4   54.08    1.79
   1   3  -4   54.59    2.02
   3  -4  -4   57.49    1.99
  -4   1  -4   54.18    1.95
   4  -1   4   53.52    1.99
  -1  -3   4   51.67    1.81
   4  -1   4   52.84    1.76
  -4   2  -4   35.26    1.58
  -4   2  -4   35.28    1.42
   2   2  -4   35.94    1.68
   2  -4  -4   36.37    1.38
  -2  -2   4   37.26    1.53
   4  -2   4   34.39    1.41
   4  -2   4   33.49    1.57
   3   1  -4   55.22    2.16
  -4   3  -4   55.74    2.02
  -4   3  -4   52.47    2.14
   1  -4  -4   57.66    1.72
  -3  -1   4   50.79    2.20
   4  -3   4   53.28    1.97
   4  -3   4   52.57    2.13
  -4   4  -4  117.67    3.62
  -4   4  -4  124.25    3.85
   0  -4  -4  118.84    3.01
  -4   0   4  119.64    3.86
   4  -4   4  117.04    3.63
   4  -4   4  116.99    3.78
  -4   5  -4    0.05    0.27
  -4   5  -4    0.16    0.28
  -5   1   4   -0.28    0.23
   4  -5   4    0.22    0.26
  -5   1   4    0.30    0.33
   4  -5   4    0.22    0.33
  -4   6  -4    8.68    0.95
  -4   6  -4   10.26    1.04
   4  -6   4   11.02    1.03
  -6   2   4   10.25    1.00
   4  -6   4    9.68    0.98
   7  -3  -4   79.66    3.26
  -4   7  -4   82.67    3.23
  -4   7  -4   86.93    3.34
   4  -7   4   83.92    3.26
   4  -7   4   89.81    3.20
  -7   3   4   85.17    3.29
   8  -4  -4   21.02    1.62
  -4   8  -4   20.05    1.61
  -4   8  -4   22.08    1.62
  -8   4   4   18.78    1.59
   4  -8   4   20.29    1.57
   4  -8   4   18.76    1.38
   9  -5  -4    4.26    1.00
  -4   9  -4    4.61    0.98
  -4   9  -4    3.86    0.95
   4  -9   4    5.65    0.96
  -9   5   4    5.19    1.08
  -3   8  -4   -0.26    0.39
  -3   8  -4   -0.10    0.49
  -8   5   4    0.24    0.53
   3  -8   4   -0.02    0.38
   5   3   4    0.22    0.27
   3  -8   4    0.03    0.43
   7  -5  -4   20.87    1.53
  -2   7  -4   21.25    1.48
  -2   7  -4   20.02    1.44
   5   2   4   20.97    1.09
   5   2   4   21.40    0.91
   2  -7   4   22.18    1.24
  -7   5   4   20.97    1.59
   6  -5  -4   87.32    3.23
  -1   6  -4   83.04    3.13
  -1   6  -4   83.33    3.02
   5   1   4   88.22    2.76
   5   1   4   89.94    2.50
   1  -6   4   88.90    2.72
  -6   5   4   88.00    3.31
  -5   0  -4    0.71    0.27
   0   5  -4    0.54    0.37
   0   5  -4    0.33    0.33
   5  -5  -4   -0.11    0.24
   5   0   4    0.00    0.19
   0  -5   4    0.18    0.24
   5   0   4   -0.02    0.27
  -5   5   4   -0.36    0.23
   1   4  -4   -0.35    0.23
   4  -5  -4    0.05    0.24
   1   4  -4   -0.26    0.24
  -5   1  -4    0.09    0.24
  -1  -4   4   -0.11    0.18
   5  -1   4   -0.15    0.25
  -4   5   4    0.22    0.31
   5  -1   4    0.17    0.22
   2   3  -4   77.08    3.17
  -5   2  -4   73.23    2.44
  -5   2  -4   72.80    2.60
   3  -5  -4   71.73    2.46
  -2  -3   4   70.70    2.22
   5  -2   4   70.73    2.39
   5  -2   4   76.44    2.69
  -5   3  -4   69.69    2.49
   2  -5  -4   73.48    2.33
   3   2  -4   68.40    2.67
  -5   3  -4   71.03    2.69
  -3  -2   4   79.53    2.52
   5  -3   4   70.16    2.49
  -2   5   4   73.46    2.35
   5  -3   4   74.56    2.75
  -5   4  -4    0.12    0.29
  -5   4  -4   -0.05    0.23
   1  -5  -4   -0.15    0.17
  -1   5   4   -0.09    0.17
  -4  -1   4    0.10    0.26
  -4  -1   4    0.18    0.37
   5  -4   4    0.10    0.32
   5  -4   4    0.12    0.27
   0  -5  -4    0.56    0.24
  -5   5  -4    0.44    0.37
  -5   5  -4    0.09    0.27
   0   5   4   -0.06    0.17
   5  -5   4   -0.04    0.30
   5  -5   4    0.40    0.40
  -5   0   4   -0.48    0.30
  -5   0   4    0.01    0.29
  -5   6  -4   89.90    3.28
  -5   6  -4   84.91    3.36
  -6   1   4   89.98    3.34
   5  -6   4   92.38    3.32
   5  -6   4   86.71    3.31
  -6   1   4   89.97    3.12
  -5   7  -4   21.31    1.60
  -5   7  -4   22.46    1.58
   5  -7   4   23.95    1.59
  -7   2   4   21.37    1.49
   5  -7   4   22.21    1.55
   8  -3  -4    0.12    0.41
  -5   8  -4    0.38    0.43
  -5   8  -4    0.74    0.65
   5  -8   4   -0.57    0.42
  -8   3   4   -0.27    0.49
   5  -8   4    0.16    0.45
  -5   9  -4    4.64    0.99
  -5   9  -4    4.38    0.97
   9  -4  -4    4.04    0.99
   5  -9   4    5.62    0.99
   5  -9   4    3.43    0.93
  -9   4   4    4.22    1.00
  -5  10  -4   20.15    1.99
  10  -5  -4   21.03    1.90
  -5  10  -4   23.36    1.90
   5 -10   4   20.47    1.86
  11  -6  -4    1.76    0.92
  -5  11  -4    1.99    0.93
  -5  11  -4    0.45    1.19
 -11   6   4    1.05    1.23
   5 -11   4   -0.23    1.14
  -4  10  -4    0.29    0.55
  10  -6  -4   -0.31    0.73
 -10   6   4    0.17    0.75
  -3   9  -4   37.71    2.27
  -3   9  -4   34.95    2.16
   6   3   4   39.33    1.61
  -2   8  -4   19.83    1.52
  -2   8  -4   19.25    1.71
   6   2   4   19.91    1.17
   6   2   4   20.13    0.98
  -8   6   4   17.79    1.65
   2  -8   4   19.91    1.14
  -1   7  -4    0.01    0.36
  -1   7  -4   -0.74    0.38
   7  -6  -4   -0.64    0.45
  -7   6   4   -0.08    0.45
   6   1   4    0.26    0.36
   6   1   4   -0.37    0.23
   1  -7   4    0.38    0.30
   0   6  -4   23.50    1.41
   6  -6  -4   21.09    1.47
   0   6  -4   20.95    1.43
   6   0   4   21.09    1.10
   6   0   4   21.45    1.31
  -6   6   4   19.75    1.51
   1   5  -4   90.91    3.22
   1   5  -4   90.10    3.03
   5  -6  -4   90.67    3.21
  -6   1  -4   86.89    2.90
   6  -1   4   90.71    3.13
   6  -1   4   89.47    2.84
  -5   6   4   90.88    3.30
   4  -6  -4   10.65    1.26
  -6   2  -4   11.71    0.99
   2   4  -4   12.22    1.04
  -4   6   4   11.28    1.01
   6  -2   4   11.23    0.89
   6  -2   4   11.17    1.04
   3  -6  -4    2.43    0.51
   3   3  -4    2.55    0.62
  -6   3  -4    2.29    0.54
   6  -3   4    1.99    0.46
   6  -3   4    2.55    0.62
  -3   6   4    3.04    0.58
  -3  -3   4    3.20    0.44
  -3  -3   4    2.50    0.33
  -3   6   4    2.43    0.55
   2  -6  -4   10.36    0.81
  -6   4  -4   11.53    1.02
  -6   4  -4    9.27    1.02
  -4  -2   4   10.23    0.72
  -4  -2   4   11.08    0.88
   6  -4   4   11.34    0.98
   6  -4   4    9.69    1.05
  -2   6   4   11.93    0.85
  -6   5  -4   84.87    3.35
  -6   5  -4   87.66    3.18
   1  -6  -4   90.81    2.70
  -1   6   4   82.99    2.62
   6  -5   4   92.51    3.41
   6  -5   4   89.18    3.20
  -5  -1   4   84.15    3.22
  -5  -1   4   88.41    2.79
  -6   6  -4   23.59    1.65
  -6   6  -4   20.81    1.46
   0   6   4   22.31    1.02
  -6   0   4   20.79    1.28
   6  -6   4   22.61    1.59
   6  -6   4   21.77    1.49
  -6   0   4   21.06    1.57
  -6   7  -4   -0.08    0.41
  -7   1   4    0.03    0.44
  -7   1   4    0.03    0.41
   6  -7   4    0.35    0.44
  -6   8  -4   22.57    1.70
  -8   2   4   21.09    1.57
  -8   2   4   20.24    1.64
   6  -8   4   21.23    1.64
  10  -4  -4   -1.46    0.61
  -6  10  -4   -0.34    0.50
  -6  10  -4   -0.17    0.82
 -10   4   4    0.89    0.83
   6 -10   4    0.39    0.60
   6 -10   4    0.48    0.70
  11  -5  -4   -0.71    0.82
  -6  11  -4    1.58    0.73
  -6  11  -4   -0.49    1.23
   6 -11   4    0.77    1.14
  -6  12  -4    6.50    1.97
  -6  12  -4    7.57    1.35
  12  -6  -4    8.53    1.66
   6 -12   4    4.34    1.65
 -12   6   4    4.06    1.95
  12  -7  -4    0.13    1.69
  -5  12  -4    2.50    1.70
  -5  12  -4    0.50    0.85
 -12   7   4   -0.33    1.74
  -4  11  -4   27.19    2.14
  11  -7  -4   23.48    2.33
  -4  11  -4   23.55    2.42
 -11   7   4   24.48    2.74
  -3  10  -4   12.95    1.48
  10  -7  -4    8.15    1.28
   7   3   4   11.90    1.04
 -10   7   4    9.27    1.59
  -2   9  -4   12.22    1.45
  -2   9  -4   13.26    1.38
   7   2   4    8.43    0.96
  -1   8  -4    1.37    0.69
   8  -7  -4    1.56    0.84
  -1   8  -4    1.75    0.68
   7   1   4    1.14    0.38
   7   1   4    1.57    0.56
   0   7  -4   98.31    3.45
   7  -7  -4   93.32    3.72
   0   7  -4  101.55    3.66
  -7   7   4  100.89    3.94
   7   0   4   98.02    3.38
   7   0   4   95.01    3.08
  -7   1  -4    0.33    0.39
   1   6  -4    0.10    0.39
   6  -7  -4    0.46    0.44
   1   6  -4    0.20    0.40
   7  -1   4    0.14    0.42
   7  -1   4    0.03    0.30
  -7   2  -4   21.07    1.37
   2   5  -4   19.80    1.34
   2   5  -4   21.53    1.49
   5  -7  -4   21.82    1.45
  -5   7   4   20.29    1.49
   7  -2   4   21.86    1.48
   7  -2   4   19.89    1.25
  -7   3  -4   84.89    3.20
   4  -7  -4   83.26    3.01
   3   4  -4   84.66    3.15
  -4   7   4   84.75    3.05
   7  -3   4   83.38    3.00
  -4   7   4   80.39    3.06
   7  -3   4   88.03    3.30
  -7   4  -4   84.32    3.33
  -7   4  -4   82.86    3.13
   3  -7  -4   89.25    3.40
   4   3  -4   84.61    3.13
   7  -4   4   83.97    3.10
  -3   7   4   80.84    2.93
  -3   7   4   86.99    2.94
   7  -4   4   84.85    3.34
   2  -7  -4   21.71    1.25
  -7   5  -4   20.70    1.61
  -7   5  -4   23.07    1.55
   7  -5   4   21.27    1.47
  -2   7   4   21.22    1.21
  -2   7   4   21.15    1.24
  -5  -2   4   23.57    1.06
  -5  -2   4   20.38    1.17
   7  -5   4   20.46    1.58
  -7   6  -4   -0.09    0.36
   1  -7  -4   -0.53    0.25
  -7   6  -4    0.44    0.50
   7  -6   4    0.05    0.40
  -6  -1   4    0.61    0.52
  -1   7   4   -0.03    0.27
  -1   7   4    0.55    0.32
   7  -6   4    0.32    0.43
  -6  -1   4   -0.13    0.32
  -7   7  -4   99.71    3.85
  -7   7  -4  103.16    4.09
   0   7   4  104.02    3.00
   0   7   4  100.25    2.92
  -7   0   4  104.06    3.45
   7  -7   4  105.52    4.03
   7  -7   4  101.68    3.89
  -7   0   4  100.79    3.89
  -7   8  -4    1.68    0.66
  -7   8  -4    1.58    1.05
   7  -8   4    1.33    0.67
   1   7   4    1.61    0.38
  -8   1   4    1.17    0.58
  -8   1   4    1.36    0.69
  -7   9  -4   13.51    1.76
   9  -2  -4    8.56    1.15
   7  -9   4   12.97    1.48
  -9   2   4   12.12    1.46
  -9   2   4   11.84    1.42
   7  -9   4   14.26    1.53
  10  -3  -4   10.83    1.57
  -7  10  -4   10.27    1.40
  -7  10  -4   12.30    1.88
   7 -10   4   13.35    1.53
 -10   3   4   13.08    1.63
 -10   3   4   10.52    1.46
   7 -10   4    9.68    1.47
  11  -4  -4   21.68    2.22
  -7  11  -4   27.05    3.07
  -7  11  -4   29.64    2.27
 -11   4   4   24.32    2.22
   7 -11   4   25.32    2.39
 -11   4   4   26.56    2.47
  -7  12  -4   -0.60    0.64
  12  -5  -4   -0.02    1.25
 -12   5   4   -1.29    1.57
   7 -12   4   -0.14    1.23
  11  -8  -4    3.71    1.20
  -3  11  -4    8.73    1.67
  -3  11  -4    5.74    1.17
 -11   8   4    4.63    1.74
  -2  10  -4    5.95    1.14
  -2  10  -4    3.17    1.98
   8   2   4    4.94    0.83
 -10   8   4    3.65    1.20
   8   2   4    4.59    0.65
   9  -8  -4    3.38    0.88
  -1   9  -4    5.03    1.08
  -1   9  -4    3.56    0.81
   8   1   4    4.83    0.84
  -9   8   4    3.66    2.15
   0   8  -4    6.76    1.05
   0   8  -4    6.84    1.07
   8   0   4    4.44    0.83
  -8   8   4    6.20    1.10
   8   0   4    7.66    0.87
   1   7  -4    1.01    0.57
   1   7  -4    1.97    0.67
  -8   1  -4    0.60    0.44
   8  -1   4    1.63    0.52
   8  -1   4    0.31    0.63
   6  -8  -4   18.89    1.53
   2   6  -4   20.11    1.48
  -8   2  -4   19.93    1.41
   2   6  -4   21.69    1.57
  -6   8   4   21.68    1.70
   8  -2   4   18.40    1.50
   8  -2   4   20.05    1.35
   5  -8  -4   -0.11    0.40
  -8   3  -4    0.21    0.49
   3   5  -4   -0.40    0.43
   8  -3   4    0.35    0.49
  -5   8   4   -0.47    0.49
   8  -3   4   -0.14    0.42
   4   4  -4   18.11    1.41
  -8   4  -4   21.11    1.61
   4  -8  -4   17.50    1.32
   8  -4   4   21.94    1.48
  -4   8   4   19.95    1.61
   8  -4   4   20.03    1.61
  -4   8   4   19.23    1.37
  -8   5  -4   -0.45    0.50
   3  -8  -4    0.17    0.37
  -8   5  -4   -0.21    0.37
   8  -5   4   -0.93    0.34
  -3   8   4    0.08    0.39
  -8   6  -4   21.16    1.64
   2  -8  -4   21.02    1.72
  -8   6  -4   21.13    2.03
   8  -6   4   19.51    1.70
  -2   8   4   21.54    1.34
   8  -6   4   24.50    1.73
  -2   8   4   21.20    1.30
  -8   7  -4    0.99    0.60
  -7  -1   4    1.76    0.66
   8  -7   4    1.67    0.74
  -7  -1   4    1.34    0.45
  -1   8   4    1.96    0.52
  -1   8   4    1.89    0.54
   8  -7   4    1.71    0.71
  -8   8  -4    8.11    1.29
   8  -8   4    7.04    1.28
  -8   0   4    7.30    0.94
   0   8   4    6.42    0.77
  -8   0   4    6.02    1.07
   0   8   4    8.19    1.03
  -8   9  -4    5.27    1.24
  -8   9  -4    3.32    0.94
  -9   1   4    4.05    1.04
   1   8   4    5.69    0.65
   8  -9   4    4.74    1.06
  -9   1   4    5.30    0.95
   8  -9   4    5.16    1.15
  -8  10  -4    5.90    1.30
  -8  10  -4    5.86    1.51
  10  -2  -4    4.25    1.08
 -10   2   4    5.06    1.11
   8 -10   4    5.03    1.12
 -10   2   4    5.49    1.23
  -8  11  -4    7.85    1.46
  -8  11  -4    2.69    1.48
  11  -3  -4    7.76    1.53
 -11   3   4    5.55    1.44
 -11   3   4    4.44    1.18
   8 -11   4    7.75    1.54
  11  -9  -4    5.95    1.55
  -2  11  -4    4.52    1.52
  -2  11  -4    6.42    1.35
   9   2   4    4.77    0.77
 -11   9   4    4.98    1.82
  10  -9  -4   10.62    1.64
  -1  10  -4   10.23    1.40
   9   1   4   10.94    1.34
   9   1   4   11.07    1.12
 -10   9   4    7.69    1.52
   0   9  -4   13.35    1.61
   0   9  -4   15.76    1.59
   9  -9  -4   11.99    1.67
  -9   9   4   11.64    1.78
   9   0   4   15.26    1.51
   9   0   4   16.06    1.29
   1   8  -4    6.06    1.13
   8  -9  -4    4.78    1.06
   1   8  -4    3.40    0.95
  -8   9   4    4.10    1.08
   9  -1   4    4.14    0.91
   9  -1   4    4.19    0.78
   2   7  -4   17.26    2.04
  -9   2  -4   14.63    1.26
   2   7  -4   11.02    1.33
   9  -2   4   12.66    1.38
  -7   9   4   11.14    1.43
   9  -2   4    9.97    1.11
   3   6  -4   39.16    2.23
  -9   3  -4   37.80    2.14
   3   6  -4   37.48    2.20
   9  -3   4   36.94    2.27
  -6   9   4   36.11    2.29
   9  -3   4   39.40    2.07
   4   5  -4    6.91    1.09
   5  -9  -4    6.26    1.01
  -9   4  -4    3.86    0.88
  -5   9   4    5.12    0.87
   9  -4   4    5.32    0.98
  -5   9   4    5.10    1.01
   9  -4   4    4.06    0.91
   4  -9  -4    5.38    0.99
  -9   5  -4    5.80    1.14
  -4   9   4    4.75    0.82
  -4   9   4    4.53    0.90
   9  -5   4    4.04    0.86
   9  -5   4    5.11    1.03
  -9   6  -4   37.30    2.47
   3  -9  -4   38.53    1.98
  -9   6  -4   38.08    2.31
   9  -6   4   37.40    2.26
  -3   9   4   39.07    1.96
  -3   9   4   39.16    2.04
   9  -6   4   37.02    2.39
  -9   7  -4   13.74    1.53
   2  -9  -4   12.51    1.15
   9  -7   4   13.04    1.60
  -2   9   4   11.94    1.09
   9  -7   4   14.62    1.51
  -2   9   4   14.09    1.92
  -9   8  -4    5.35    1.12
  -9   8  -4    4.69    1.14
  -1   9   4    7.06    0.94
   9  -8   4    5.08    1.16
   9  -8   4    5.59    1.12
  -1   9   4    5.51    0.80
  -9   9  -4   11.70    1.59
  -9   9  -4   11.23    1.69
   0   9   4   15.61    1.07
  -9   0   4   11.44    1.45
  -9   0   4   12.16    1.17
   9  -9   4   14.43    1.73
   0   9   4   15.35    1.15
   9  -9   4   13.22    1.78
  10  -1  -4    7.52    1.32
  -9  10  -4   10.81    1.56
  -9  10  -4    6.47    1.75
 -10   1   4    8.49    1.40
   9 -10   4    9.26    1.52
 -10   1   4    7.88    1.15
   9 -10   4    9.20    1.44
  -9  11  -4    4.26    1.17
  -9  11  -4    5.82    1.77
  11  -2  -4    4.17    1.19
   9 -11   4    5.21    1.50
 -11   2   4    4.60    1.22
  -1  11  -4    1.70    1.56
  -1  11  -4    0.96    0.81
  11 -10  -4    5.74    1.81
  10   1   4    0.66    0.69
   0  10  -4    1.79    0.78
   0  10  -4    2.07    1.23
  10 -10  -4    1.63    1.21
  10   0   4   -0.18    0.63
 -10  10   4    3.78    1.56
   9 -10  -4   12.63    1.73
   1   9  -4    7.88    2.10
   1   9  -4   10.61    1.53
  10  -1   4   13.10    1.31
  10  -1   4   10.92    1.45
   8 -10  -4    4.28    1.12
   2   8  -4    7.10    1.33
 -10   2  -4    4.50    0.87
   2   8  -4    7.59    1.29
  10  -2   4    7.15    1.25
  10  -2   4    5.06    0.91
  -8  10   4    5.22    1.31
 -10   3  -4   12.61    1.50
   7 -10  -4   10.89    1.42
   3   7  -4   10.85    1.38
   3   7  -4   12.47    1.53
  -7  10   4   13.07    1.84
  10  -3   4   13.35    1.58
  10  -3   4   10.88    1.29
   6 -10  -4   -1.19    0.55
   4   6  -4   -0.72    0.51
 -10   4  -4   -0.25    0.77
   4   6  -4    1.21    0.83
  10  -4   4    0.75    0.70
  -6  10   4   -0.02    0.82
  10  -4   4    1.32    0.68
 -10   5  -4   20.62    1.99
  -5  10   4   21.28    1.88
  10  -5   4   22.17    1.80
  -5  10   4   23.71    1.74
  10  -5   4   22.49    2.00
   4 -10  -4    0.83    0.55
 -10   6  -4   -1.30    0.95
  10  -6   4   -0.16    0.66
  10  -6   4   -0.24    0.64
  -4  10   4   -0.18    0.43
   3 -10  -4   11.15    1.28
  10  -7   4   10.34    1.53
  -3  10   4   12.65    1.54
  -3  10   4   10.28    1.17
  10  -7   4   12.20    2.58
 -10   8  -4    5.55    1.39
 -10   8  -4    4.87    1.16
  -2  10   4    4.86    0.85
  10  -8   4    4.96    1.29
  -2  10   4    6.02    1.04
  10  -8   4    4.47    1.21
 -10   9  -4   11.44    1.89
 -10   9  -4   11.07    1.67
  -1  10   4    9.65    1.04
  10  -9   4    9.49    1.58
  -1  10   4   10.28    1.27
  10  -9   4   10.99    1.67
 -10  10  -4    0.78    1.53
  10   0  -4    1.68    0.91
 -10  10  -4    1.51    0.99
  10 -10   4    2.52    1.38
   0  10   4    2.73    0.65
  10 -10   4    1.39    0.87
  11  -1  -4    2.40    1.17
 -10  11  -4   -2.49    2.02
 -10  11  -4    0.39    1.17
 -11   1   4    0.58    0.92
 -11   1   4    2.53    0.96
  10 -11   4   -0.94    1.33
   1  10  -4    0.05    0.73
   1  10  -4   -0.78    1.35
  10 -11  -4    1.53    2.75
 -10  11   4    0.48    1.66
  11  -1   4   -0.98    0.77
   2   9  -4    4.39    1.08
   2   9  -4    3.79    1.47
 -11   2  -4    3.68    0.86
   9 -11  -4    5.96    1.40
  11  -2   4    2.74    1.01
  11  -2   4    2.34    0.93
  -9  11   4    3.57    1.57
   8 -11  -4    4.69    1.31
   3   8  -4    8.67    2.24
   3   8  -4   10.76    1.66
 -11   3  -4    6.70    1.55
  11  -3   4    5.59    1.08
  11  -3   4    4.70    1.21
  -8  11   4    5.64    1.58
   7 -11  -4   23.34    2.18
   4   7  -4   28.51    2.14
 -11   4  -4   26.12    2.25
   4   7  -4   20.44    2.05
  11  -4   4   26.65    2.04
  11  -4   4   27.02    2.31
  -7  11   4   22.24    3.78
 -11   5  -4    2.41    1.47
   5   6  -4    2.26    0.91
   6 -11  -4    1.15    0.82
  -6  11   4    1.66    1.10
  11  -5   4    0.04    0.78
  11  -5   4   -0.10    0.76
   5 -11  -4    0.39    0.74
  -5  11   4    2.62    1.10
  11  -6   4    1.87    0.94
  11  -6   4    1.23    0.95
 -11   7  -4   22.04    2.55
  11  -7   4   28.52    2.45
  -4  11   4   24.85    2.18
  -4  11   4   27.58    1.90
  11  -7   4   28.91    2.37
 -11   8  -4    1.47    2.59
  11  -8   4    8.20    1.51
  11  -8   4    6.30    1.39
  -3  11   4    9.15    1.46
  -3  11   4    9.14    1.21
 -11   9  -4    4.97    3.00
  11  -9   4    4.67    1.25
  -2  11   4    4.99    0.93
  11  -9   4    4.79    1.40
 -11  10  -4    0.19    0.83
 -11  10  -4    0.79    2.04
  -1  11   4    1.82    0.69
  -1  11   4   -1.46    1.03
  11 -10   4   -1.29    1.29
   7 -12  -4    0.78    1.23
   5   7  -4   -1.33    0.74
 -12   5  -4    2.80    2.60
  12  -5   4    0.37    0.88
  12  -5   4    0.16    1.08
  -7  12   4    0.23    1.44
   6 -12  -4    7.68    1.42
   6   6  -4    7.41    1.38
  -6  12   4    9.33    1.91
  12  -6   4    7.68    1.65
  12  -6   4    9.88    1.70
 -12   7  -4    1.80    1.71
   5 -12  -4    0.25    1.09
  12  -7   4   -0.38    0.83
  -5  12   4    1.84    1.43
  12  -7   4   -1.11    1.16
   0   0  -5    0.40    0.23
  -1   0  -5    0.14    0.22
   0   1  -5   -0.12    0.16
  -1   0  -5    0.19    0.14
  -1   1   5   -0.15    0.18
   1   0   5   -0.18    0.15
   0  -1   5    0.13    0.20
  -1   1  -5   -0.05    0.16
  -1   1  -5    0.01    0.13
   1   0  -5    0.14    0.24
  -1   0   5    0.15    0.27
   0   1   5   -0.02    0.17
   1  -1   5    0.10    0.20
  -1   2  -5  122.43    3.63
  -1  -1  -5  120.87    3.40
  -1   2  -5  126.55    3.54
  -1  -1  -5  128.25    3.02
   1   1   5  125.16    3.57
   1  -2   5  129.57    3.69
  -1   3  -5   40.63    1.69
  -1   3  -5   41.77    1.73
  -2  -1  -5   35.87    1.35
   1  -3   5   40.63    1.69
   2   1   5   41.36    1.53
   0   2  -5   -0.16    0.17
  -2   0  -5   -0.11    0.11
  -2   0  -5    0.09    0.22
   0  -2   5    0.10    0.23
   2   0   5    0.24    0.22
  -2   1  -5  128.13    3.38
   1   1  -5  128.57    3.94
  -2   1  -5  127.81    3.64
   2  -1   5  128.00    3.35
   2  -1   5  133.26    3.72
  -1  -1   5  125.31    3.87
  -2   2  -5   -0.06    0.17
  -2   2  -5    0.07    0.18
   2   0  -5   -0.01    0.20
   2  -2   5   -0.21    0.17
   0   2   5    0.09    0.17
  -2   0   5   -0.12    0.24
   2  -2   5    0.03    0.17
  -2   3  -5   41.94    1.76
  -2   3  -5   39.32    1.65
  -3   1   5   39.27    1.79
   2  -3   5   40.20    1.62
   1   2   5   41.25    1.49
   2  -3   5   39.44    1.71
  -2   4  -5   40.25    1.78
  -2   4  -5   40.95    1.82
   2  -4   5   39.21    1.72
   2  -4   5   38.02    1.73
   2   2   5   39.54    1.47
  -2   5  -5   12.10    1.02
  -2   5  -5   11.57    1.01
   2  -5   5   11.33    0.97
   2  -5   5   11.92    0.99
   3   2   5   12.38    0.75
  -1   4  -5    0.64    0.33
  -1   4  -5    0.48    0.31
   3   1   5    0.56    0.26
   1  -4   5    0.41    0.32
  -3   0  -5   -0.26    0.17
   0   3  -5   -0.20    0.19
  -3   0  -5    0.22    0.16
   0   3  -5   -0.11    0.19
   3   0   5   -0.11    0.18
   0  -3   5    0.03    0.23
   3   0   5    0.04    0.12
  -3   1  -5   41.41    1.43
  -3   1  -5   39.94    1.64
   1   2  -5   43.57    1.86
   3  -1   5   42.55    1.70
  -1  -2   5   39.72    1.73
   3  -1   5   39.83    1.41
   1  -3  -5   41.81    1.37
   2   1  -5   39.42    1.86
  -3   2  -5   40.08    1.54
  -3   2  -5   41.72    1.74
  -2  -1   5   40.65    1.89
   3  -2   5   40.39    1.52
   3  -2   5   40.21    1.72
  -3   3  -5    0.08    0.20
  -3   3  -5    0.11    0.22
   0  -3  -5   -0.01    0.10
   3  -3   5   -0.03    0.19
  -3   0   5    0.24    0.31
   3  -3   5    0.07    0.25
  -3   4  -5    0.75    0.35
  -3   4  -5   -0.11    0.24
   3  -4   5    0.86    0.42
  -4   1   5    0.17    0.29
   3  -4   5    0.24    0.27
  -3   5  -5   11.95    1.00
  -3   5  -5   13.27    1.08
   3  -5   5   12.46    1.01
   3  -5   5   12.22    1.04
  -3   6  -5   10.13    1.00
  -3   6  -5   11.39    1.11
   3  -6   5   11.75    1.07
   3  -6   5   13.48    1.11
  -6   3   5   11.97    1.13
   7  -4  -5    3.05    0.76
  -3   7  -5    2.05    0.62
  -3   7  -5    2.41    0.75
  -7   4   5    2.68    0.74
   3  -7   5    2.23    0.60
   3  -7   5    1.15    0.52
  -2   6  -5   10.94    1.06
  -2   6  -5   11.42    1.07
   6  -4  -5   11.28    1.07
   2  -6   5   11.87    0.99
   4   2   5   12.05    0.78
  -6   4   5   11.40    1.12
  -1   5  -5    9.21    0.90
   5  -4  -5    8.99    0.91
  -1   5  -5    9.83    0.96
   4   1   5    9.73    0.75
   1  -5   5    9.94    0.84
   4  -4  -5    0.04    0.26
   0   4  -5    0.09    0.28
  -4   0  -5   -0.14    0.21
   0   4  -5    0.13    0.29
   0  -4   5   -0.01    0.25
   4   0   5   -0.03    0.16
   4   0   5   -0.12    0.22
   3  -4  -5    0.50    0.31
  -4   1  -5    0.69    0.26
  -4   1  -5    0.50    0.30
   1   3  -5    1.03    0.39
   4  -1   5    0.67    0.33
   4  -1   5    0.48    0.21
  -1  -3   5    0.72    0.33
   2  -4  -5   37.79    1.47
  -4   2  -5   40.52    1.77
  -4   2  -5   39.22    1.56
   4  -2   5   38.72    1.74
   4  -2   5   38.88    1.54
  -2  -2   5   40.71    1.78
   1  -4  -5    0.51    0.22
  -4   3  -5    0.31    0.31
   3   1  -5    0.17    0.31
  -4   3  -5    0.23    0.32
  -3  -1   5    0.68    0.46
   4  -3   5    0.73    0.33
   4  -3   5    0.57    0.27
  -4   4  -5   -0.14    0.31
  -4   4  -5   -0.14    0.21
   0  -4  -5    0.13    0.15
   4  -4   5   -0.09    0.29
  -4   0   5   -0.29    0.30
   4  -4   5    0.09    0.26
  -4   5  -5    9.88    0.98
  -4   5  -5    9.88    0.93
   4  -5   5   10.67    0.95
   4  -5   5    9.24    0.96
  -5   1   5   10.39    1.05
  -4   6  -5   11.79    1.08
  -4   6  -5   11.61    1.11
  -6   2   5   12.13    1.10
   4  -6   5   11.94    1.12
   4  -6   5   10.66    1.03
  -4   7  -5    3.53    0.82
  -4   7  -5    1.24    0.55
   4  -7   5    1.88    0.62
  -7   3   5    1.60    0.61
   4  -7   5    1.82    0.63
  -4   8  -5   -0.27    0.52
  -4   8  -5    0.14    0.43
   8  -4  -5   -0.33    0.46
   4  -8   5    0.12    0.46
   4  -8   5    0.82    0.51
  -8   4   5    0.00    0.56
   9  -5  -5   -0.80    0.49
  -4   9  -5   -0.31    0.47
  -4   9  -5    1.05    0.70
  -9   5   5   -0.21    0.73
   4  -9   5   -1.26    0.50
   4  -9   5    0.74    0.52
  -3   8  -5    4.77    0.94
  -3   8  -5    5.79    1.06
   3  -8   5    4.45    0.78
   5   3   5    3.94    0.56
  -2   7  -5    2.81    0.67
   7  -5  -5    2.62    0.69
  -2   7  -5    1.59    0.56
   5   2   5    2.37    0.47
  -7   5   5    2.13    0.69
   2  -7   5    2.36    0.56
  -1   6  -5   34.12    1.78
  -1   6  -5   31.34    1.79
   6  -5  -5   31.78    1.81
   5   1   5   30.62    1.15
   5   1   5   33.14    1.49
  -6   5   5   31.89    1.88
   5  -5  -5    0.25    0.31
   0   5  -5    0.37    0.37
   0   5  -5   -0.19    0.32
  -5   0  -5   -0.17    0.23
   5   0   5    0.19    0.21
  -5   5   5    0.14    0.32
   0  -5   5   -0.09    0.27
   5   0   5    0.40    0.33
   4  -5  -5   10.44    0.90
  -5   1  -5   10.23    0.84
  -5   1  -5    8.69    0.71
   1   4  -5    7.89    0.86
   1   4  -5    8.32    0.93
   5  -1   5    9.53    0.70
   5  -1   5    8.08    0.83
  -1  -4   5    8.52    0.73
  -5   2  -5   12.20    0.87
   2   3  -5   12.48    1.08
  -5   2  -5   11.17    0.96
   3  -5  -5   11.52    0.86
   5  -2   5   11.08    0.81
   5  -2   5   11.29    0.99
  -2  -3   5   13.39    0.91
   3   2  -5   11.46    1.07
  -5   3  -5   12.05    0.91
   2  -5  -5   11.39    0.78
   5  -3   5   12.50    1.07
  -3  -2   5   12.38    1.00
   5  -3   5   11.30    0.88
  -5   4  -5    8.62    0.86
  -5   4  -5    8.81    0.97
   1  -5  -5    9.29    0.64
  -4  -1   5    9.90    1.08
   5  -4   5    8.99    1.01
   5  -4   5   10.94    1.05
   0  -5  -5   -0.14    0.17
  -5   5  -5    0.01    0.31
  -5   5  -5    0.20    0.35
   5  -5   5    0.00    0.26
  -5   0   5    0.02    0.39
   5  -5   5    0.19    0.34
  -5   0   5   -0.15    0.29
  -5   6  -5   30.45    1.88
  -5   6  -5   35.07    1.87
  -6   1   5   30.87    2.46
   5  -6   5   33.71    1.91
   5  -6   5   32.27    1.80
  -6   1   5   30.27    1.89
  -5   7  -5    1.31    0.65
  -5   7  -5    2.32    0.60
  -7   2   5    1.30    0.54
   5  -7   5    1.39    0.59
  -7   2   5    1.94    0.65
   5  -7   5    2.02    0.68
   8  -3  -5    1.93    0.58
  -5   8  -5    3.66    0.81
  -8   3   5    3.36    0.79
   5  -8   5    4.60    0.92
  -5   9  -5    0.90    0.77
   9  -4  -5    0.32    0.54
  -9   4   5   -0.10    0.66
   5  -9   5    0.60    0.57
   5  -9   5    0.06    0.51
  -5  10  -5   12.82    1.71
  -5  10  -5   10.86    1.46
  10  -5  -5   12.31    1.81
   5 -10   5   11.54    1.36
   5 -10   5   13.18    1.64
  -5  11  -5   -0.77    1.40
  -5  11  -5   -0.18    0.64
  11  -6  -5   -1.13    0.85
  10  -6  -5    3.11    0.96
  -4  10  -5    1.31    0.72
  -4  10  -5    3.24    1.07
 -10   6   5    1.29    0.95
  -3   9  -5    6.90    1.23
  -3   9  -5    7.78    1.15
   3  -9   5    8.43    0.95
   6   3   5    7.41    0.82
  -2   8  -5   17.22    1.52
  -2   8  -5   19.99    1.58
  -8   6   5   17.76    1.74
   6   2   5   18.52    1.18
   2  -8   5   18.33    1.17
   7  -6  -5    6.60    0.94
  -1   7  -5    9.31    1.08
  -1   7  -5    7.33    1.10
   6   1   5    9.26    0.90
   1  -7   5    7.27    0.75
  -7   6   5    8.55    1.26
   6   1   5    8.65    0.66
   0   6  -5    0.21    0.39
   6  -6  -5   -0.33    0.36
   0   6  -5    0.14    0.39
   6   0   5   -0.10    0.23
   0  -6   5   -0.20    0.25
  -6   6   5    1.13    0.51
   6   0   5   -0.41    0.33
   5  -6  -5   32.51    1.74
   1   5  -5   32.50    1.83
  -6   1  -5   31.30    1.53
   1   5  -5   34.21    1.76
  -5   6   5   30.91    1.79
  -1  -5   5   33.08    1.33
   6  -1   5   32.56    1.43
   6  -1   5   32.50    1.71
  -6   2  -5   12.17    1.05
   4  -6  -5   11.27    1.01
  -6   2  -5   11.94    0.93
   2   4  -5   11.05    1.05
  -4   6   5   11.85    1.05
   6  -2   5   11.78    1.08
   6  -2   5   11.28    0.89
  -2  -4   5    9.94    0.73
  -6   3  -5   11.73    1.08
   3  -6  -5   10.24    0.87
   3   3  -5    9.65    1.06
  -6   3  -5   13.19    1.01
   6  -3   5   12.09    1.70
  -3  -3   5   12.16    0.88
   2  -6  -5   10.76    0.83
  -6   4  -5    9.98    1.08
   4   2  -5    9.34    1.03
  -6   4  -5   11.13    1.01
  -4  -2   5   12.65    1.05
   6  -4   5   11.55    1.03
   6  -4   5    9.51    1.06
  -6   5  -5   34.87    1.98
   1  -6  -5   29.99    1.32
  -6   5  -5   30.90    1.73
   6  -5   5   33.38    1.95
  -5  -1   5   30.43    1.51
  -5  -1   5   32.45    1.93
   6  -5   5   34.56    1.81
  -6   6  -5    0.02    0.51
  -6   6  -5   -0.30    0.31
   6  -6   5   -0.03    0.41
   6  -6   5    0.19    0.45
  -6   0   5   -0.13    0.43
  -6   0   5    0.42    0.39
  -6   7  -5    8.59    1.28
  -6   7  -5    6.57    1.01
   6  -7   5    9.65    1.32
  -7   1   5    7.40    0.99
  -7   1   5    7.98    1.19
  -6   8  -5   19.49    1.64
  -8   2   5   20.41    1.61
   6  -8   5   18.12    1.60
  -8   2   5   22.97    1.79
   9  -3  -5    8.51    1.37
  -6   9  -5    9.23    1.47
   6  -9   5    9.51    1.34
  -9   3   5    6.52    1.24
  -9   3   5    8.08    1.21
   6  -9   5    7.15    1.14
  -6  10  -5    1.28    1.04
  10  -4  -5    2.91    1.06
  -6  10  -5    1.49    0.75
   6 -10   5    3.56    0.97
 -10   4   5    1.50    0.99
   6 -10   5    2.78    0.87
  11  -5  -5   -0.67    0.92
  -6  11  -5    0.74    0.70
   6 -11   5   -0.29    0.98
 -11   5   5   -0.95    1.10
  -6  12  -5    4.43    1.13
  12  -6  -5    2.78    1.71
 -12   6   5    7.22    2.05
   6 -12   5    5.42    1.52
  12  -7  -5    1.19    1.43
  -5  12  -5    2.44    2.25
  -5  12  -5    1.27    0.89
 -12   7   5    0.90    1.86
  -4  11  -5    0.02    0.66
  -4  11  -5    0.07    1.17
  11  -7  -5   -0.06    0.91
 -11   7   5    1.10    1.28
  -3  10  -5    1.03    0.65
  10  -7  -5    0.97    0.78
  -3  10  -5    0.07    0.86
 -10   7   5    1.44    1.12
   7   3   5    1.21    0.54
  -2   9  -5    4.38    0.98
   9  -7  -5    2.87    0.83
  -2   9  -5    6.27    1.20
  -9   7   5    3.68    1.07
   7   2   5    4.10    0.73
   7   2   5    4.19    0.52
  -1   8  -5    0.36    0.50
   8  -7  -5   -0.13    0.48
  -1   8  -5   -0.47    0.63
   7   1   5   -0.16    0.28
  -8   7   5    0.90    0.65
   7   1   5   -0.16    0.43
   0   7  -5    0.10    0.52
   7  -7  -5    0.49    0.53
   0   7  -5    0.56    0.49
   7   0   5   -0.19    0.41
   7   0   5   -0.22    0.28
  -7   1  -5    9.65    0.89
   1   6  -5   10.16    1.32
   1   6  -5    8.27    1.01
   6  -7  -5    9.34    1.10
   7  -1   5    7.61    1.03
   7  -1   5    7.92    0.79
   5  -7  -5    2.61    0.67
  -7   2  -5    1.01    0.49
   2   5  -5    1.41    0.61
   2   5  -5    1.40    0.64
   7  -2   5    2.17    0.51
   7  -2   5    1.42    0.68
  -5   7   5    2.38    0.69
   4  -7  -5    3.32    0.68
  -7   3  -5    1.93    0.53
   3   4  -5    2.08    0.65
  -7   3  -5    1.81    0.59
   7  -3   5    1.39    0.48
   7  -3   5    1.59    0.65
  -4   7   5    1.82    0.57
  -7   4  -5    1.93    0.57
  -7   4  -5    1.56    0.66
   3  -7  -5    2.44    0.56
   4   3  -5    1.33    0.57
  -4  -3   5    1.69    0.42
  -4  -3   5    3.24    0.43
   7  -4   5    1.79    0.57
   7  -4   5    2.41    0.71
  -3   7   5    2.42    0.58
  -7   5  -5    2.11    0.66
  -7   5  -5    1.56    0.63
   2  -7  -5    2.03    0.50
   7  -5   5    2.78    0.69
  -5  -2   5    2.01    0.71
  -5  -2   5    2.45    0.48
   7  -5   5    2.67    0.71
  -7   6  -5    8.12    1.10
  -7   6  -5    9.23    1.40
   1  -7  -5    7.88    0.74
  -6  -1   5    7.28    1.13
   7  -6   5    9.32    1.25
  -1   7   5    7.48    0.70
   7  -6   5    7.65    1.05
  -6  -1   5    9.05    0.89
  -7   7  -5    0.39    0.46
  -7   7  -5   -0.79    0.51
  -7   0   5   -0.38    0.44
  -7   0   5   -0.11    0.57
   7  -7   5    0.38    0.55
   0   7   5   -0.08    0.22
   7  -7   5   -0.11    0.40
  -7   8  -5    0.25    0.63
  -7   8  -5    0.92    0.63
  -8   1   5    0.18    0.55
   7  -8   5    0.09    0.51
  -8   1   5    0.15    0.63
  -7   9  -5    4.26    0.93
  -9   2   5    4.32    0.96
   7  -9   5    5.28    1.10
  -9   2   5    6.21    1.27
  -7  10  -5   -0.72    0.95
  10  -3  -5    1.09    0.78
  -7  10  -5    0.00    0.57
 -10   3   5    1.73    0.91
 -10   3   5   -0.78    0.80
   7 -10   5    1.65    0.87
   7 -10   5   -0.34    0.69
  -7  11  -5    0.18    0.63
  -7  11  -5    3.04    1.50
  11  -4  -5    0.40    0.95
   7 -11   5    0.15    0.70
 -11   4   5    0.07    0.80
   7 -11   5   -1.25    1.00
 -11   4   5    0.92    1.17
  -7  12  -5    0.72    0.84
  -7  12  -5   -0.35    1.79
  12  -5  -5   -3.31    2.39
 -12   5   5    3.79    1.69
  -3  11  -5    0.40    1.37
  11  -8  -5   -1.10    1.03
  -3  11  -5    0.16    0.73
 -11   8   5    1.66    1.41
  10  -8  -5    5.23    1.40
  -2  10  -5    5.85    1.17
  -2  10  -5    5.22    1.37
   8   2   5    5.37    0.89
 -10   8   5    4.40    1.61
   9  -8  -5    3.23    1.14
  -1   9  -5    4.09    1.14
  -1   9  -5    3.04    0.94
   8   1   5    3.25    0.75
   8   1   5    2.62    0.54
  -9   8   5    4.54    1.29
   0   8  -5    0.37    0.54
   8  -8  -5   -0.19    0.62
   0   8  -5    0.15    0.66
   8   0   5   -0.12    0.47
  -8   8   5   -0.04    0.70
  -8   1  -5    0.19    0.43
   1   7  -5    0.29    0.51
   8  -1   5    0.11    0.38
   8  -1   5    1.15    0.92
   6  -8  -5   19.86    1.55
   2   6  -5   21.13    1.65
   2   6  -5   18.72    1.61
  -8   2  -5   19.39    1.41
  -6   8   5   20.97    1.67
   8  -2   5   21.15    1.63
   8  -2   5   20.32    1.33
   3   5  -5    3.06    0.85
   5  -8  -5    3.83    0.84
  -8   3  -5    4.69    0.94
  -5   8   5    4.29    0.87
   8  -3   5    3.76    0.71
   8  -3   5    4.85    0.95
   4  -8  -5    0.77    0.45
  -8   4  -5   -0.13    0.57
   4   4  -5    0.33    0.49
  -4   8   5    0.56    0.58
   8  -4   5    0.85    0.44
   8  -4   5   -0.06    0.48
   3  -8  -5    4.88    0.80
  -8   5  -5    4.40    0.87
  -8   5  -5    4.94    0.97
  -3   8   5    5.46    0.86
   8  -5   5    4.00    0.83
   8  -5   5    4.98    1.03
  -8   6  -5   19.02    1.59
   2  -8  -5   18.04    1.23
  -6  -2   5   18.50    1.06
  -2   8   5   17.49    1.17
  -2   8   5   20.68    1.30
   8  -6   5   20.01    1.71
   8  -6   5   19.85    1.58
  -6  -2   5   19.76    1.41
  -8   7  -5   -0.56    0.42
   8  -7   5    0.57    0.60
  -1   8   5    0.30    0.34
   8  -7   5    0.98    0.58
  -7  -1   5    0.74    0.58
  -1   8   5    1.29    0.47
  -7  -1   5    0.00    0.45
  -8   8  -5   -0.22    0.55
  -8   8  -5    1.59    0.85
   0   8   5   -0.01    0.28
  -8   0   5   -0.43    0.50
   8  -8   5    0.13    0.56
  -8   0   5   -0.27    0.59
   0   8   5    0.94    0.41
   8  -8   5   -0.12    0.56
  -8   9  -5    3.76    1.00
  -8   9  -5    2.44    1.05
  -9   1   5    3.22    0.88
  -9   1   5    3.67    1.01
   8  -9   5    3.76    1.07
  10  -2  -5    6.02    1.17
  -8  10  -5    5.66    1.55
  -8  10  -5    6.02    1.23
 -10   2   5    4.04    1.08
   8 -10   5    6.63    1.36
   8 -10   5    4.81    1.18
 -10   2   5    4.26    1.09
  11  -3  -5    0.36    1.02
  -8  11  -5    0.37    0.73
  -8  11  -5   -0.73    1.49
   8 -11   5    0.06    0.76
 -11   3   5    0.05    0.87
 -11   3   5    1.53    1.15
   8 -11   5   -0.03    1.18
  11  -9  -5    1.53    1.43
  -2  11  -5   -0.84    1.62
  -2  11  -5    0.47    0.75
 -11   9   5    1.85    1.70
  -1  10  -5   15.19    1.87
  -1  10  -5   10.26    1.59
  10  -9  -5   10.57    1.75
   9   1   5   11.26    1.07
 -10   9   5   11.15    2.31
   9   1   5   13.27    1.50
   0   9  -5    0.45    0.93
   0   9  -5    0.66    0.72
   9  -9  -5    0.26    0.88
  -9   9   5   -2.24    0.99
   9   0   5   -0.21    0.47
   9   0   5    0.69    0.64
   8  -9  -5    2.24    1.03
   1   8  -5    3.21    1.02
   1   8  -5    4.91    1.20
  -8   9   5    3.62    1.13
   9  -1   5    2.45    0.63
   9  -1   5    2.29    0.79
   2   7  -5    3.84    1.07
   2   7  -5    4.77    1.08
  -9   2  -5    4.54    0.84
   9  -2   5    2.85    0.83
   9  -2   5    3.07    0.72
  -7   9   5    5.00    1.59
   3   6  -5    8.79    1.31
  -9   3  -5    7.25    1.11
   3   6  -5    7.79    1.26
   9  -3   5    5.58    0.85
   9  -3   5    5.92    1.08
  -6   9   5    8.37    1.38
   5  -9  -5    0.79    0.60
   4   5  -5   -0.13    0.81
  -9   4  -5    0.80    0.71
   9  -4   5   -0.73    0.47
  -5   9   5    0.27    0.61
   9  -4   5    0.11    0.49
   4  -9  -5    0.80    0.52
  -9   5  -5   -0.36    0.66
   9  -5   5    0.42    0.53
  -4   9   5    0.52    0.59
   9  -5   5   -0.44    0.56
  -9   6  -5    8.28    1.26
   3  -9  -5    7.31    0.99
  -9   6  -5    8.04    1.31
  -3   9   5    9.20    1.20
   9  -6   5    7.95    1.14
   9  -6   5    8.58    1.33
  -9   7  -5    3.61    1.09
   2  -9  -5    6.21    0.91
  -9   7  -5    4.23    0.99
   9  -7   5    4.78    1.06
  -2   9   5    5.32    0.89
   9  -7   5    6.21    1.31
  -2   9   5    6.18    0.83
  -9   8  -5    3.55    0.99
  -9   8  -5    3.03    1.29
  -8  -1   5    2.96    0.81
  -1   9   5    3.61    0.63
   9  -8   5    3.93    1.00
  -1   9   5    4.70    0.78
  -8  -1   5    3.22    0.62
  -9   9  -5   -0.03    0.60
  -9   9  -5   -0.94    1.15
   9  -9   5   -0.65    1.35
  -9   0   5    0.29    0.63
   0   9   5   -0.22    0.51
  -9   0   5    0.89    0.82
   9  -9   5    0.54    0.74
  -9  10  -5    8.81    1.51
  10  -1  -5    9.94    1.40
 -10   1   5   13.22    1.60
   9 -10   5   12.35    1.74
 -10   1   5   10.11    1.55
   9 -10   5    9.29    1.63
  11  -2  -5   -2.76    1.15
  -9  11  -5   -0.59    1.66
  -9  11  -5    0.26    0.80
 -11   2   5    0.42    1.09
   9 -11   5   -1.24    0.76
 -11   2   5    0.34    0.99
   9 -11   5    1.24    1.52
  10 -10  -5    0.87    1.26
   0  10  -5   -0.15    0.64
   0  10  -5   -1.12    1.26
  10   0   5    0.64    0.61
 -10  10   5   -2.74    1.45
  10   0   5   -1.31    0.69
   1   9  -5   14.75    1.81
   1   9  -5   12.72    1.61
   9 -10  -5   10.61    1.70
  -9  10   5    6.59    1.56
  10  -1   5   10.02    1.37
  10  -1   5   10.27    1.23
   2   8  -5    8.15    1.45
   8 -10  -5    5.83    1.28
 -10   2  -5    5.58    0.92
   2   8  -5    5.51    1.93
  -8  10   5    5.16    1.32
  10  -2   5    4.77    1.10
  10  -2   5    4.46    0.89
   3   7  -5    1.78    1.04
 -10   3  -5    0.04    0.77
   7 -10  -5    0.64    0.73
   3   7  -5    0.20    0.66
  10  -3   5    0.48    0.66
  10  -3   5    0.64    0.77
  -7  10   5   -0.62    0.88
 -10   4  -5    2.17    0.90
   4   6  -5    1.46    0.97
   4   6  -5    2.20    0.83
  -6  10   5   -0.08    0.84
  10  -4   5    2.63    0.78
  10  -4   5    1.52    0.83
 -10   5  -5   11.43    1.69
  10  -5   5   11.14    1.48
  10  -5   5   13.86    1.65
   4 -10  -5    2.52    0.79
  10  -6   5    0.95    0.79
  -4  10   5    2.48    0.86
  10  -6   5    2.15    0.81
   3 -10  -5    0.24    0.62
 -10   7  -5    1.17    0.78
 -10   7  -5    0.61    1.00
  10  -7   5   -0.71    0.78
  -3  10   5    0.26    0.73
  10  -7   5   -0.39    0.73
 -10   8  -5    3.41    1.38
 -10   8  -5    4.84    1.14
  -2  10   5    6.46    1.11
  10  -8   5    6.38    1.34
  10  -8   5    6.98    1.72
 -10   9  -5    7.21    1.85
 -10   9  -5    9.92    1.62
  10  -9   5    9.82    1.61
  -1  10   5   14.60    1.38
 -10  10  -5   -0.51    0.74
 -10  10  -5   -0.77    1.56
   0  10   5    0.06    0.77
 -10   0   5   -0.01    0.67
  10 -10   5   -0.70    0.72
 -10   0   5   -0.50    0.72
  10 -10   5   -0.19    1.10
   2   9  -5   -2.07    1.24
   9 -11  -5   -2.41    1.21
   2   9  -5   -1.08    0.66
  11  -2   5    1.20    0.82
  11  -2   5    0.95    0.93
  -9  11   5    1.21    1.43
   3   8  -5    1.32    1.22
 -11   3  -5    1.45    0.94
   8 -11  -5   -2.33    0.95
   3   8  -5    0.16    0.74
  11  -3   5   -1.32    0.72
  -8  11   5   -2.13    1.26
  11  -3   5   -0.76    0.80
   7 -11  -5    1.06    0.95
   4   7  -5    1.18    0.88
 -11   4  -5    0.40    1.22
   4   7  -5   -0.23    1.09
  -7  11   5   -0.06    1.37
  11  -4   5   -0.38    0.72
  11  -4   5    0.06    0.77
 -11   5  -5    1.60    1.35
   5   6  -5    1.41    0.92
   6 -11  -5    0.72    0.84
  -6  11   5    1.54    1.12
  11  -5   5   -0.11    0.88
  11  -5   5    0.16    1.00
   5 -11  -5   -0.56    0.74
  11  -6   5   -0.68    0.74
  -5  11   5    1.02    1.09
  11  -6   5   -1.29    0.65
 -11   7  -5    0.17    1.28
  11  -7   5    0.38    0.90
  11  -7   5   -0.76    0.75
  -4  11   5   -0.87    0.98
   3 -11  -5   -0.42    0.84
 -11   8  -5    0.49    1.58
  11  -8   5    0.13    0.76
  11  -8   5   -0.78    1.01
  -3  11   5    0.22    0.98
 -11   9  -5    0.66    0.90
  11  -9   5    0.21    0.97
  11  -9   5   -0.26    1.21
  12  -5   5    1.44    1.16
  -7  12   5    1.76    2.77
  12  -5   5    1.32    1.10
   6   6  -5    4.46    1.26
   6 -12  -5    5.03    1.32
  12  -6   5    6.03    1.45
  12  -6   5    3.24    1.30
  -6  12   5    1.91    1.63
 -12   7  -5    1.88    1.91
  12  -7   5    4.94    1.56
  -5  12   5   -0.95    1.50
  12  -7   5    1.37    1.02
   0   0  -6  159.49    4.66
   0   0   6  159.74    4.69
  -1   0  -6    0.07    0.26
   0   1  -6    0.43    0.29
  -1   0  -6   -0.32    0.13
  -1   1   6    0.18    0.24
   0  -1   6    0.29    0.27
   1   0   6    0.17    0.24
   0  -1  -6    0.44    0.27
   1   0  -6   -0.03    0.22
  -1   1  -6    0.18    0.20
  -1   1  -6    0.43    0.26
   1  -1   6    0.25    0.25
   0   1   6    0.47    0.27
  -1   0   6    0.20    0.31
  -1   2  -6   17.45    1.12
  -1  -1  -6   17.60    1.03
  -1   2  -6   21.41    1.12
   1   1   6   19.26    1.16
  -2   1   6   19.87    1.25
   1  -2   6   20.76    1.22
  -1   3  -6    7.49    0.88
  -2  -1  -6    4.74    0.56
  -1   3  -6    6.17    0.94
   1  -3   6    5.93    0.71
   2   1   6    5.35    0.62
  -2   0  -6    0.90    0.35
   0   2  -6    1.17    0.40
   2   0   6    0.97    0.37
  -2   2   6    0.47    0.33
   0  -2   6    0.53    0.31
   1   1  -6   19.22    1.27
  -2   1  -6   18.45    1.12
  -2   1  -6   19.26    0.94
  -1  -1   6   19.91    1.30
  -1   2   6   20.64    1.13
   2  -1   6   22.56    1.22
  -2   2  -6    0.52    0.30
  -2   2  -6    1.13    0.39
   2   0  -6    1.64    0.50
  -2   0   6    0.59    0.41
   0   2   6    1.04    0.34
   2  -2   6    0.90    0.39
  -2   3  -6    7.21    0.74
   2  -3   6    6.29    0.85
  -3   1   6    5.48    0.76
   1   2   6    7.10    0.67
  -2   4  -6   14.98    1.09
  -2   4  -6   14.66    1.11
  -4   2   6   14.85    1.16
   2   2   6   14.60    0.92
   2  -4   6   14.54    1.10
  -2   5  -6    1.57    0.51
  -2   5  -6    0.52    0.42
   3   2   6    1.15    0.35
   2  -5   6    1.84    0.54
  -1   4  -6    0.71    0.36
  -1   4  -6    0.68    0.35
   1  -4   6    0.67    0.36
   3   1   6    0.72    0.33
   0   3  -6   25.90    1.43
  -3   0  -6   26.46    1.33
  -3   0  -6   24.84    0.96
   0   3  -6   25.63    1.42
   0  -3   6   26.38    1.42
   3   0   6   24.51    0.94
   3   0   6   23.91    1.27
  -3   1  -6    7.40    0.58
  -3   1  -6    5.20    0.63
   3  -1   6    6.60    0.53
  -1  -2   6    6.83    0.79
   3  -1   6    6.04    0.68
  -3   2  -6    6.61    0.72
   2   1  -6    6.69    1.19
  -3   2  -6    6.16    0.60
  -2  -1   6    7.00    0.86
   3  -2   6    7.49    0.63
   3  -2   6    6.96    0.75
   0  -3  -6   25.05    0.87
  -3   3  -6   24.07    1.98
   3  -3   6   24.39    1.41
   3  -3   6   24.74    1.27
  -3   0   6   28.75    1.69
  -3   4  -6    1.10    0.49
  -3   4  -6    0.79    0.35
   1   3   6    1.25    0.35
  -4   1   6    0.96    0.46
   3  -4   6    0.08    0.29
   3  -4   6    1.44    0.46
  -3   5  -6    0.98    0.44
  -3   5  -6    1.09    0.44
   3  -5   6    0.97    0.44
   2   3   6    0.88    0.36
  -5   2   6    0.19    0.38
   3  -5   6    1.08    0.38
  -3   6  -6   -0.42    0.35
  -3   6  -6    0.60    0.44
  -6   3   6    0.50    0.43
   3  -6   6    0.10    0.37
   3  -6   6    0.52    0.43
   3   3   6    0.56    0.29
  -3   7  -6   -0.26    0.47
  -3   7  -6    0.91    0.53
   3  -7   6    0.70    0.48
   4   3   6    0.68    0.32
  -7   4   6    1.20    0.53
  -2   6  -6    3.46    0.69
  -2   6  -6    5.57    0.93
   6  -4  -6    3.40    0.62
   4   2   6    5.11    0.60
  -6   4   6    4.93    0.91
   2  -6   6    4.21    0.72
  -1   5  -6    3.25    0.67
  -1   5  -6    2.45    0.61
   5  -4  -6    2.35    0.52
   1  -5   6    3.06    0.60
   4   1   6    2.85    0.52
  -4   0  -6    0.50    0.34
  -4   0  -6    0.47    0.21
   0   4  -6    0.49    0.38
   0   4  -6    0.95    0.40
   4  -4  -6    0.28    0.28
   4   0   6    0.16    0.29
   4   0   6    0.00    0.18
   0  -4   6    0.26    0.32
   3  -4  -6    1.27    0.39
   1   3  -6    0.82    0.39
  -4   1  -6    0.72    0.26
  -4   1  -6    0.77    0.36
   4  -1   6    0.67    0.35
   4  -1   6    1.11    0.29
  -1  -3   6    1.17    0.45
   2  -4  -6   14.40    0.86
   2   2  -6   13.51    1.17
  -4   2  -6   14.04    0.90
  -4   2  -6   14.63    1.08
  -2  -2   6   15.06    1.17
   4  -2   6   13.60    0.87
   4  -2   6   14.78    1.09
   1  -4  -6    1.17    0.29
  -4   3  -6    0.64    0.33
  -4   3  -6    0.55    0.43
   3   1  -6    1.09    0.47
   4  -3   6    0.65    0.37
   4  -3   6    0.82    0.33
  -3  -1   6    1.43    0.57
  -4   4  -6    0.50    0.35
  -4   4  -6    0.46    0.44
   4  -4   6    0.50    0.53
   4  -4   6    0.08    0.32
  -4   5  -6    3.30    0.68
  -4   5  -6    2.93    0.61
  -5   1   6    4.61    0.90
   4  -5   6    3.38    0.69
   4  -5   6    2.82    0.61
  -4   6  -6    6.00    0.95
  -4   6  -6    4.49    0.82
  -6   2   6    4.49    0.89
   4  -6   6    6.75    0.97
   4  -6   6    4.69    0.84
  -6   2   6    3.92    0.75
  -4   7  -6    0.84    0.54
   4  -7   6    0.31    0.43
   4  -7   6    0.51    0.47
  -7   3   6    1.74    0.67
  -4   8  -6    1.86    0.65
  -4   8  -6    1.70    0.67
  -8   4   6    0.88    0.66
   4  -8   6    1.13    0.60
  -4   9  -6    2.63    1.02
  -4   9  -6    2.13    0.78
   4  -9   6    1.67    0.63
  -3   8  -6    2.37    0.86
  -3   8  -6    1.15    0.61
   3  -8   6    1.70    0.60
   5   3   6    1.74    0.45
  -8   5   6    1.53    0.63
  -2   7  -6    0.20    0.52
  -2   7  -6    0.42    0.47
   7  -5  -6    0.44    0.45
   2  -7   6    1.31    0.51
  -7   5   6    0.51    0.58
   5   2   6    0.27    0.37
   6  -5  -6    6.62    1.01
  -1   6  -6    6.24    0.95
  -1   6  -6    7.01    0.98
   1  -6   6    6.67    0.80
   5   1   6    7.15    0.78
  -6   5   6    6.53    0.96
   0   5  -6    4.06    0.76
   0   5  -6    4.20    0.82
  -5   0  -6    4.17    0.63
   5  -5  -6    4.11    0.79
   5   0   6    3.86    0.44
   5   0   6    3.55    0.63
  -5   1  -6    3.17    0.51
  -5   1  -6    3.64    0.61
   4  -5  -6    2.28    0.58
   1   4  -6    3.30    0.68
   5  -1   6    3.21    0.46
   5  -1   6    3.09    0.61
  -1  -4   6    3.07    0.59
   3  -5  -6    1.19    0.39
   2   3  -6    0.44    0.48
  -5   2  -6    0.55    0.32
  -5   2  -6    0.86    0.44
   5  -2   6    1.68    0.53
   5  -2   6    0.76    0.29
  -2  -3   6    1.86    0.52
   2  -5  -6    0.88    0.33
  -5   3  -6    0.65    0.35
  -5   3  -6    0.82    0.44
   3   2  -6    1.05    0.51
  -3  -2   6    1.20    0.51
   5  -3   6    0.70    0.35
   5  -3   6    0.83    0.42
  -5   4  -6    2.97    0.72
   1  -5  -6    3.75    0.46
  -5   4  -6    2.96    0.61
  -4  -1   6    3.11    0.84
   5  -4   6    4.10    0.70
   5  -4   6    2.70    0.63
  -5   5  -6    2.67    0.67
  -5   5  -6    4.25    0.77
  -5   0   6    5.59    1.01
   5  -5   6    3.52    0.70
   5  -5   6    4.07    0.77
  -5   6  -6    7.85    1.24
  -5   6  -6    8.62    1.00
  -6   1   6    7.35    0.96
   5  -6   6    6.48    0.93
  -6   1   6    6.76    1.12
   5  -6   6    5.53    0.91
  -5   7  -6    0.06    0.43
   5  -7   6    1.03    0.60
  -7   2   6    0.26    0.51
  -7   2   6   -0.43    0.44
  -5   8  -6    1.63    0.67
   5  -8   6    1.08    0.60
  -8   3   6    2.82    0.85
  -8   3   6    0.93    0.69
   9  -4  -6    2.70    0.86
  -5   9  -6    0.22    0.75
  -5   9  -6    1.92    0.75
   5  -9   6    1.44    0.68
  -9   4   6    1.35    0.81
   5  -9   6    1.39    0.74
  -5  10  -6    0.44    1.00
  10  -5  -6    0.96    0.89
  -5  10  -6    2.11    0.83
 -10   5   6    1.31    0.87
   5 -10   6    1.11    0.84
   5 -10   6    2.26    0.78
  -5  11  -6    0.66    0.83
  11  -6  -6   -1.32    0.98
  -5  11  -6    0.24    1.38
 -11   6   6    1.43    1.32
  -4  10  -6    0.36    1.04
  -4  10  -6    0.62    0.69
  10  -6  -6    0.69    0.71
 -10   6   6    0.58    0.97
   4 -10   6    0.52    0.60
  -3   9  -6    3.03    0.97
  -3   9  -6    1.34    0.70
   9  -6  -6   -0.09    0.58
   6   3   6    2.40    0.56
   3  -9   6    2.30    0.68
  -9   6   6   -0.37    0.68
  -2   8  -6   -0.08    0.58
  -2   8  -6    0.45    0.51
   8  -6  -6    0.21    0.51
   2  -8   6    0.04    0.42
   6   2   6    0.72    0.43
  -1   7  -6    1.80    0.59
   7  -6  -6    1.67    0.61
  -1   7  -6    1.90    1.03
   6   1   6    2.03    0.56
  -7   6   6    1.51    0.71
   6   1   6    2.39    0.38
   1  -7   6    1.96    0.52
   6  -6  -6    1.35    0.52
   0   6  -6    1.25    0.58
   0   6  -6    2.75    0.76
   0  -6   6    1.70    0.48
  -6   6   6    1.74    0.68
   6   0   6    1.34    0.51
   6   0   6    1.44    0.37
   1   5  -6    6.87    0.99
   1   5  -6    6.93    1.06
   5  -6  -6    5.83    0.86
  -6   1  -6    5.55    0.75
  -1  -5   6    6.78    0.72
   6  -1   6    8.31    0.71
  -5   6   6    6.33    0.95
   6  -1   6    6.73    0.89
   4  -6  -6    4.20    0.70
  -6   2  -6    3.30    0.69
   2   4  -6    5.68    0.92
  -6   2  -6    5.40    0.71
   6  -2   6    5.32    0.89
   6  -2   6    4.46    0.64
  -2  -4   6    4.59    0.68
  -6   3  -6   -0.17    0.28
   3  -6  -6    0.55    0.37
  -6   3  -6    0.59    0.42
   3   3  -6   -0.66    0.40
   6  -3   6   -0.35    0.32
  -3  -3   6   -0.50    0.28
   6  -3   6    0.66    0.37
   4   2  -6    6.29    1.00
  -6   4  -6    4.24    0.81
  -6   4  -6    4.69    0.79
   2  -6  -6    5.40    0.67
   6  -4   6    4.43    0.81
   6  -4   6    3.88    0.69
  -4  -2   6    5.05    0.90
  -6   5  -6    6.65    1.02
   1  -6  -6    6.06    0.60
  -6   5  -6    7.40    1.14
  -5  -1   6    7.98    1.21
   6  -5   6    7.51    1.09
   6  -5   6    6.35    1.00
  -6   6  -6    2.08    0.70
  -6   6  -6    0.90    0.51
  -6   0   6    1.76    0.74
  -6   0   6    1.00    0.50
   6  -6   6    1.47    0.53
   6  -6   6    2.13    0.67
  -6   7  -6    2.50    0.77
  -6   7  -6    1.52    0.66
   6  -7   6    1.60    0.63
  -7   1   6    2.78    0.68
  -7   1   6    1.21    0.69
   6  -7   6    1.46    0.62
  -6   8  -6    0.42    0.47
  -8   2   6    0.75    0.58
  -8   2   6    0.00    0.57
   6  -8   6    0.58    0.54
   9  -3  -6    3.12    1.02
  -6   9  -6    2.44    0.87
  -6   9  -6   -0.08    0.74
   6  -9   6    2.55    0.86
  -9   3   6    1.63    0.82
  -9   3   6    2.66    0.89
   6  -9   6    1.45    0.73
  10  -4  -6    1.12    0.83
  -6  10  -6    1.20    0.77
  -6  10  -6   -0.27    1.06
 -10   4   6    1.09    0.77
 -10   4   6    0.45    0.94
   6 -10   6    0.07    0.75
   6 -10   6   -0.69    0.54
  -6  11  -6    0.47    0.65
  -6  11  -6    2.27    1.52
  11  -5  -6    0.01    0.97
   6 -11   6    0.35    1.20
 -11   5   6    1.77    1.27
   6 -11   6   -0.28    0.65
  11  -7  -6    0.89    1.05
  -4  11  -6   -0.39    1.36
  -4  11  -6    1.73    0.88
 -11   7   6    2.31    1.46
   7   4   6   -0.31    0.53
  10  -7  -6   -0.94    1.57
  -3  10  -6   -0.40    0.94
  -3  10  -6    0.01    0.68
 -10   7   6    0.24    1.14
   7   3   6   -0.02    0.49
  -2   9  -6    2.59    0.86
  -2   9  -6    2.41    0.97
   9  -7  -6    4.45    1.06
   2  -9   6    2.51    0.57
   7   2   6    2.59    0.68
  -9   7   6    2.52    1.04
  -1   8  -6    2.33    0.80
  -1   8  -6    2.76    0.84
   7   1   6    2.29    0.45
   1  -8   6    3.29    0.57
   0   7  -6    3.65    0.94
   7  -7  -6    3.02    1.07
   0   7  -6    6.05    1.02
   0  -7   6    4.37    0.75
   7   0   6    3.28    0.52
   7   0   6    2.82    0.69
   1   6  -6    2.56    0.71
   6  -7  -6    2.16    0.65
   1   6  -6    1.87    0.67
  -7   1  -6    1.65    0.54
  -1  -6   6    1.74    0.40
   7  -1   6    1.47    0.61
   7  -1   6    1.67    0.47
   2   5  -6    0.05    0.46
   5  -7  -6    0.66    0.42
  -7   2  -6    1.75    0.56
   2   5  -6    0.37    0.55
  -5   7   6    1.19    0.64
   7  -2   6    0.55    0.37
  -2  -5   6    0.25    0.31
   7  -2   6    0.99    0.54
  -7   3  -6    0.58    0.50
   4  -7  -6    0.30    0.39
  -7   3  -6    1.09    0.48
   3   4  -6   -0.23    0.52
  -3  -4   6    0.98    0.37
  -4   7   6    1.74    0.58
   7  -3   6    0.39    0.37
   7  -3   6    0.29    0.48
  -7   4  -6    0.78    0.45
  -7   4  -6    0.37    0.51
   3  -7  -6    0.71    0.41
   4   3  -6   -0.10    0.48
   7  -4   6    0.52    0.39
   7  -4   6    0.85    0.59
   2  -7  -6    1.51    0.40
  -7   5  -6    0.76    0.51
  -7   5  -6    1.33    0.65
  -5  -2   6    0.69    0.39
   7  -5   6    0.21    0.49
  -5  -2   6    0.80    0.51
   7  -5   6    0.59    0.42
   1  -7  -6    1.82    0.44
  -7   6  -6    1.65    0.74
  -7   6  -6    2.10    0.62
   7  -6   6    1.93    0.72
  -6  -1   6    2.04    0.53
  -6  -1   6    2.41    0.80
   7  -6   6    1.15    0.49
  -7   7  -6    4.48    1.02
   7  -7   6    4.19    1.07
   7  -7   6    3.45    0.92
  -7   0   6    1.78    0.84
  -7   0   6    3.79    0.73
  -7   8  -6    1.12    0.71
  -8   1   6    1.92    0.83
  -8   1   6    2.74    0.78
   7  -8   6    1.68    0.69
  -7   9  -6    1.70    0.79
  -7   9  -6    4.76    1.32
   7  -9   6    2.69    0.88
  -9   2   6    3.40    1.05
   7  -9   6    3.04    0.94
  -9   2   6    3.31    0.88
  10  -3  -6   -0.46    0.78
  -7  10  -6    0.25    1.14
  -7  10  -6   -0.35    0.56
 -10   3   6   -1.02    0.79
   7 -10   6   -0.42    1.44
   7 -10   6   -0.20    0.61
 -10   3   6   -1.96    0.89
  -7  11  -6    1.56    1.40
  11  -4  -6    0.00    1.17
  -7  11  -6    1.14    0.80
   7 -11   6   -0.70    0.71
 -11   4   6    0.43    0.87
   7 -11   6    1.18    1.14
  11  -8  -6   -0.58    1.16
  -3  11  -6    0.03    1.67
  -3  11  -6    0.52    0.76
 -11   8   6    2.26    1.94
   8   3   6    2.78    0.81
  -2  10  -6    2.40    1.10
  10  -8  -6   -0.51    1.00
  -2  10  -6   -0.13    0.67
 -10   8   6    1.34    1.22
   8   2   6    0.33    0.58
   9  -8  -6    0.92    0.89
  -1   9  -6    0.77    0.82
  -1   9  -6    1.31    0.77
   8   1   6    0.34    0.53
  -9   8   6    1.85    1.03
   8   1   6    1.16    0.43
   0   8  -6    0.91    0.66
   0   8  -6    2.86    0.90
   8  -8  -6    1.44    0.72
   8   0   6    1.92    0.50
   8   0   6    1.88    0.70
  -8   8   6    2.76    1.39
  -8   1  -6    2.88    0.62
   1   7  -6    0.99    0.70
   1   7  -6    1.93    0.79
   8  -1   6    1.44    0.65
   8  -1   6    2.65    0.58
  -8   2  -6    0.61    0.53
   6  -8  -6    1.19    0.59
   2   6  -6    0.06    0.55
   2   6  -6    1.31    0.87
  -6   8   6    0.34    0.64
   8  -2   6    0.32    0.56
   8  -2   6    0.56    0.41
   5  -8  -6    1.43    0.62
   3   5  -6    1.55    0.82
  -8   3  -6    1.27    0.63
   8  -3   6    1.63    0.67
  -5   8   6    1.33    0.69
   8  -3   6    1.07    0.50
   4  -8  -6    1.45    0.56
  -8   4  -6    1.79    0.73
  -8   4  -6    2.11    0.67
   4   4  -6    0.11    0.56
   8  -4   6    0.82    0.49
   8  -4   6    1.04    0.58
  -4   8   6    1.58    0.56
  -8   5  -6    2.94    0.90
   3  -8  -6    1.70    0.51
  -8   5  -6    1.76    0.66
   8  -5   6    1.96    0.70
  -3   8   6    3.34    1.17
   8  -5   6    2.05    0.66
  -5  -3   6    2.29    0.43
   2  -8  -6   -0.10    0.35
  -8   6  -6    1.02    0.59
  -8   6  -6    0.61    0.68
  -6  -2   6    0.35    0.41
  -6  -2   6    0.96    0.56
   8  -6   6    0.82    0.48
  -2   8   6    0.87    0.50
   8  -6   6    0.42    0.58
  -8   7  -6    3.60    0.90
  -7  -1   6    1.08    0.54
   8  -7   6    1.51    0.71
   8  -7   6    1.67    0.71
  -7  -1   6    1.69    0.75
  -1   8   6    2.22    0.60
  -8   8  -6    1.11    0.89
  -8   8  -6    1.42    0.74
  -8   0   6    2.03    0.90
   8  -8   6    0.88    0.70
   0   8   6    2.39    0.54
   8  -8   6    2.86    0.94
  -8   0   6    2.12    0.70
  -8   9  -6   -0.53    1.00
  -8   9  -6   -1.03    0.56
  -9   1   6    0.15    0.72
  -9   1   6    0.05    0.76
   8  -9   6    0.87    0.75
   8  -9   6    0.37    0.71
  -8  10  -6   -1.51    1.18
  10  -2  -6   -0.42    0.83
  -8  10  -6    0.09    0.70
   8 -10   6    0.47    0.94
 -10   2   6   -0.42    0.80
 -10   2   6   -0.48    0.90
   8 -10   6   -0.49    0.65
  -8  11  -6   -0.89    1.67
  11  -3  -6   -1.71    1.10
  -8  11  -6    1.52    0.88
   8 -11   6    1.23    1.04
 -11   3   6    1.55    1.04
   8 -11   6    1.25    1.23
  11  -9  -6   -1.31    1.74
  -2  11  -6   -0.78    0.80
  -2  11  -6    1.40    1.65
 -11   9   6    1.50    1.94
   9   2   6   -0.29    0.76
  -1  10  -6    3.25    1.06
  -1  10  -6    6.35    1.44
  10  -9  -6    2.69    1.33
   9   1   6    3.35    0.65
 -10   9   6    2.85    1.45
   9   1   6    2.12    0.85
   0   9  -6    0.24    0.68
   0   9  -6    0.53    1.62
   9  -9  -6   -0.38    0.88
   9   0   6    0.01    0.63
   9   0   6    0.22    0.49
   1   8  -6   -0.81    0.81
   8  -9  -6    1.85    0.99
  -8   9   6    0.50    0.88
   9  -1   6    1.17    0.53
   9  -1   6    0.52    0.63
   2   7  -6    2.78    1.02
   2   7  -6    2.42    0.90
  -9   2  -6    2.83    0.77
   9  -2   6    2.66    0.70
  -7   9   6    2.55    0.93
   9  -2   6    1.41    0.73
  -9   3  -6    1.36    0.77
   3   6  -6    2.37    0.94
   3   6  -6    2.76    0.97
   9  -3   6    3.47    0.90
  -6   9   6    2.21    0.82
   9  -3   6    1.58    0.65
   4   5  -6    1.64    0.86
  -9   4  -6   -0.41    0.66
   5  -9  -6    2.18    0.68
  -5   9   6    0.90    0.84
   9  -4   6    1.32    0.59
   9  -4   6    1.96    0.76
  -9   5  -6    1.05    0.66
   4  -9  -6    1.41    0.58
  -9   5  -6    0.96    0.75
   9  -5   6    0.62    0.59
   9  -5   6    1.34    0.72
  -4   9   6    1.07    0.69
   3  -9  -6    3.08    0.75
  -9   6  -6    2.60    1.01
  -9   6  -6    3.07    0.92
  -3   9   6    1.75    0.69
   9  -6   6    1.98    0.76
   9  -6   6    1.77    0.71
  -9   7  -6   -0.73    0.77
   2  -9  -6    1.99    0.65
  -9   7  -6    3.74    0.97
   9  -7   6    2.03    0.78
  -2   9   6    2.01    0.71
   9  -7   6    4.29    1.13
  -9   8  -6    0.39    0.65
  -8  -1   6   -0.36    0.63
   9  -8   6   -0.17    0.67
  -8  -1   6    0.63    0.53
  -1   9   6    0.47    0.63
   9  -8   6    0.09    0.77
  -9   9  -6   -0.71    0.58
  -9   9  -6   -0.11    1.16
  -9   0   6   -0.51    0.65
   9  -9   6    0.15    0.83
  -9   0   6    0.62    0.79
   9  -9   6   -0.30    0.60
   0   9   6    0.10    0.55
  -9  10  -6    2.41    1.01
  -9  10  -6    4.27    1.72
   9 -10   6    3.26    1.35
 -10   1   6    2.78    1.08
   9 -10   6    3.55    1.21
 -10   1   6    2.59    1.05
  11  -2  -6   -0.04    1.17
  -9  11  -6    1.01    1.02
   9 -11   6   -0.33    0.88
   9 -11   6   -0.10    1.34
 -11   2   6    1.03    1.10
 -11   2   6   -0.33    1.18
   0  10  -6    0.33    0.78
  10 -10  -6   -0.79    1.26
   0  10  -6    1.50    1.51
  10   0   6    1.37    0.88
 -10  10   6   -1.32    1.72
  10   0   6   -0.67    0.65
   9 -10  -6    5.35    1.34
   1   9  -6    3.59    1.22
   1   9  -6    3.44    1.10
  10  -1   6    3.96    1.00
  10  -1   6    2.66    0.76
  -9  10   6    5.38    1.68
   2   8  -6    0.21    1.03
 -10   2  -6   -0.17    0.65
   8 -10  -6   -0.43    0.91
   2   8  -6   -0.19    0.70
  -8  10   6   -2.74    1.17
  10  -2   6   -0.66    0.63
  10  -2   6   -0.25    0.60
   7 -10  -6    0.80    0.81
 -10   3  -6   -0.27    0.75
   3   7  -6    0.42    0.72
   3   7  -6   -0.59    1.01
  10  -3   6    0.15    0.66
  -7  10   6    4.00    1.09
  10  -3   6   -0.46    0.61
 -10   4  -6    0.33    0.83
   4   6  -6   -1.54    0.95
   6 -10  -6   -1.28    0.60
   4   6  -6    0.72    0.82
  10  -4   6    0.49    0.67
  -6  10   6    0.72    0.87
  10  -4   6    0.94    0.64
 -10   5  -6   -0.40    0.90
  -5  10   6    3.30    0.96
  10  -5   6    1.35    0.80
  10  -5   6    1.42    0.72
   4 -10  -6    0.66    0.63
  10  -6   6    0.25    0.72
  -4  10   6    0.91    0.79
  10  -6   6   -0.44    0.60
 -10   7  -6   -0.74    0.64
   3 -10  -6   -0.37    0.60
 -10   7  -6    0.38    1.01
  -3  10   6   -0.21    0.77
  10  -7   6   -1.00    0.75
  10  -7   6    0.22    0.80
 -10   8  -6   -1.76    1.19
 -10   8  -6   -0.48    0.71
  10  -8   6   -0.28    0.77
  10  -8   6    0.42    0.83
  -2  10   6   -1.76    0.73
 -10   9  -6    3.11    1.06
 -10   9  -6    2.44    1.57
  -1  10   6    1.76    0.85
  10  -9   6    2.69    1.02
  10  -9   6    2.19    1.08
 -10  10  -6    0.21    1.89
 -10  10  -6    0.64    0.91
 -10   0   6    0.97    0.82
  10 -10   6    2.51    1.06
 -10   0   6    0.34    0.87
  10 -10   6   -1.29    1.25
   9 -11  -6    1.94    1.36
   2   9  -6   -0.19    1.69
   2   9  -6    1.40    0.98
  11  -2   6   -1.09    0.79
  11  -2   6    0.04    0.90
 -11   3  -6    1.74    1.05
   3   8  -6    1.74    0.95
   8 -11  -6    1.47    1.14
   3   8  -6    0.89    1.34
  11  -3   6    1.14    0.90
  11  -3   6    1.11    0.82
  -8  11   6    2.60    1.47
   4   7  -6    0.15    0.85
   7 -11  -6    1.83    1.10
   4   7  -6    0.18    1.47
 -11   4  -6    0.00    1.07
  11  -4   6    1.26    0.84
  11  -4   6    1.66    0.95
  -7  11   6    4.19    1.53
   6 -11  -6   -0.76    0.87
   5   6  -6   -0.29    0.87
  11  -5   6    0.49    0.88
  11  -5   6    0.32    1.02
  -6  11   6   -0.57    1.41
   5 -11  -6   -1.69    0.76
  11  -6   6    0.94    0.96
  11  -6   6    0.79    0.86
  -5  11   6    1.00    1.19
 -11   7  -6   -2.41    1.59
  11  -7   6    0.17    0.77
  11  -7   6    1.48    0.99
  -4  11   6   -1.23    1.06
   3 -11  -6    1.48    0.90
 -11   8  -6    1.51    1.72
  11  -8   6    0.95    1.13
  11  -8   6   -0.45    0.79
  -3  11   6    1.10    1.07
 -11   9  -6   -3.20    1.68
 -11   9  -6   -0.64    0.83
  11  -9   6   -0.46    1.03
  11  -9   6    0.39    1.02
  -2  11   6    1.35    1.09
   0   0  -7    0.44    0.34
   0   0   7    0.08    0.27
  -1   0  -7    0.28    0.28
   0   1  -7   -0.12    0.26
   1   0   7   -0.32    0.23
  -1   1   7    0.02    0.27
   0  -1   7    0.11    0.32
   1   0  -7   -0.17    0.26
  -1   1  -7   -0.03    0.20
  -1   1  -7   -0.12    0.22
   0  -1  -7   -0.27    0.20
   1  -1   7    0.05    0.27
  -1   0   7    0.04    0.29
   0   1   7    0.16    0.31
  -1  -1  -7   56.70    2.21
  -1   2  -7   59.31    2.36
  -1   2  -7   58.08    2.19
   1  -2   7   58.45    2.40
  -2   1   7   58.22    2.47
  -1   3  -7   82.32    2.96
  -2  -1  -7   72.15    2.59
  -1   3  -7   81.78    2.87
   1  -3   7   82.44    2.97
  -3   2   7   79.41    2.97
   2   1   7   80.64    2.77
  -2   0  -7    0.49    0.34
  -2   0  -7    0.03    0.17
   0   2  -7    0.22    0.27
   0  -2   7   -0.01    0.27
  -2   2   7    0.15    0.31
   2   0   7   -0.11    0.24
  -2   1  -7   57.84    2.28
  -2   1  -7   56.31    1.96
   2  -1   7   58.34    2.34
  -1   2   7   59.82    2.32
  -1  -1   7   59.08    2.53
  -2   2  -7    0.52    0.32
  -2   2  -7    0.14    0.24
   2   0  -7   -0.24    0.29
   2  -2   7    0.27    0.30
   0   2   7   -0.19    0.21
  -2   0   7   -0.26    0.31
  -2   3  -7   81.52    2.99
  -2   3  -7   81.29    2.84
   2  -3   7   88.57    3.08
  -3   1   7   83.38    3.19
   1   2   7   78.12    2.82
  -2   4  -7    3.48    0.71
  -2   4  -7    4.54    0.72
   2   2   7    3.89    0.62
  -4   2   7    4.26    0.78
   2  -4   7    3.56    0.69
  -2   5  -7   97.71    3.50
  -2   5  -7   90.83    3.46
   2  -5   7  101.35    3.46
   3   2   7   93.16    3.02
  -1   4  -7   36.60    1.87
  -3  -1  -7   32.89    1.44
  -1   4  -7   36.05    1.85
   3   1   7   37.40    1.67
   1  -4   7   36.46    1.88
  -3   0  -7    0.05    0.17
  -3   0  -7   -0.06    0.27
   0   3  -7    0.30    0.30
   3   0   7   -0.02    0.25
   0  -3   7    0.13    0.34
  -3   1  -7   82.96    2.51
   1   2  -7   80.18    3.13
  -3   1  -7   79.03    2.84
   3  -1   7   86.11    2.96
  -1  -2   7   87.05    3.17
   3  -1   7   80.13    2.47
  -3   2  -7   81.36    2.94
  -3   2  -7   82.69    2.67
   2   1  -7   85.36    3.24
  -1   3   7   84.48    2.80
  -2  -1   7   82.79    3.23
   3  -2   7   83.69    2.64
   3  -2   7   80.77    2.97
  -3   3  -7    0.42    0.36
  -3   3  -7   -0.29    0.21
   3  -3   7    0.12    0.25
   0   3   7    0.29    0.29
  -3   0   7    0.53    0.45
   3  -3   7   -0.05    0.29
  -3   4  -7   33.32    1.87
  -3   4  -7   39.92    1.85
  -4   1   7   38.20    2.08
   3  -4   7   36.14    1.75
   3  -4   7   36.36    1.89
   1   3   7   38.01    1.65
  -3   5  -7   95.92    3.59
  -3   5  -7   96.94    3.45
   3  -5   7   99.16    3.44
   2   3   7   99.95    3.11
  -5   2   7   96.49    3.65
   3  -5   7   95.97    3.49
  -3   6  -7   16.12    1.40
  -3   6  -7   19.41    1.45
   3  -6   7   16.91    1.36
   3   3   7   16.37    1.02
  -3   7  -7    0.98    0.56
  -3   7  -7    1.91    0.68
   3  -7   7    1.09    0.55
   4   3   7    1.13    0.41
  -7   4   7    0.30    0.53
  -2   6  -7   24.21    1.67
  -2   6  -7   25.77    1.71
   2  -6   7   24.29    1.56
   4   2   7   23.73    1.29
  -1   5  -7    5.17    0.80
  -1   5  -7    6.43    0.95
   1  -5   7    5.68    0.84
   4   1   7    5.14    0.71
   0   4  -7    0.11    0.36
  -4   0  -7    0.18    0.20
  -4   0  -7    0.43    0.34
   0   4  -7    0.19    0.32
   0  -4   7   -0.10    0.31
   4   0   7    0.02    0.18
   4   0   7   -0.15    0.28
  -4   1  -7   35.78    1.45
   3  -4  -7   37.99    1.71
   1   3  -7   36.51    1.97
  -4   1  -7   38.09    1.78
   4  -1   7   35.98    1.79
  -1  -3   7   39.71    1.98
   4  -1   7   36.66    1.44
   2  -4  -7    5.60    0.59
   2   2  -7    5.28    0.92
  -4   2  -7    4.05    0.69
  -4   2  -7    3.29    0.53
   4  -2   7    4.59    0.76
  -2  -2   7    3.38    0.72
   4  -2   7    4.62    0.63
  -4   3  -7   37.34    1.92
   3   1  -7   36.13    2.00
  -4   3  -7   38.88    1.73
   1  -4  -7   38.08    1.37
  -3  -1   7   34.66    2.50
   4  -3   7   35.57    1.89
   4  -3   7   38.29    1.69
  -4   4  -7   -0.13    0.36
  -4   4  -7   -0.11    0.29
   4  -4   7    0.20    0.39
  -4   0   7   -0.19    0.35
   4  -4   7    0.03    0.27
  -4   5  -7    4.86    0.80
  -4   5  -7    8.20    1.17
   4  -5   7    7.80    0.89
  -5   1   7    4.91    0.93
   1   4   7    5.91    0.65
   4  -5   7    6.32    0.96
  -4   6  -7   24.75    1.75
  -4   6  -7   24.75    1.63
   2   4   7   23.64    1.26
   4  -6   7   22.97    1.55
  -6   2   7   24.06    1.77
   4  -6   7   24.61    1.68
  -4   7  -7    0.57    0.50
  -7   3   7    0.85    0.58
   4  -7   7    0.18    0.51
  -7   3   7    0.19    0.51
  -4   8  -7    0.94    0.61
  -4   8  -7    0.78    0.63
  -8   4   7    0.91    0.80
   4  -8   7    1.13    0.62
  -4   9  -7   10.77    1.81
  -4   9  -7   10.97    1.49
   4  -9   7   16.70    1.46
  -3   8  -7   10.37    1.47
  -3   8  -7   10.43    1.40
  -8   5   7   10.09    1.43
   5   3   7    9.99    0.91
   3  -8   7   12.80    1.27
  -2   7  -7   12.52    1.34
   7  -5  -7   14.13    1.41
  -2   7  -7   15.76    1.45
   5   2   7   15.26    1.07
  -7   5   7   12.24    1.41
   2  -7   7   14.14    1.22
  -1   6  -7   81.11    3.29
   6  -5  -7   80.67    3.30
  -1   6  -7   80.22    3.31
   5   1   7   85.75    2.92
   1  -6   7   82.00    3.01
   0   5  -7   -0.10    0.36
  -5   0  -7   -0.16    0.30
   5  -5  -7   -0.27    0.30
   0   5  -7   -0.28    0.37
   5   0   7    0.19    0.21
   0  -5   7   -0.07    0.33
   5   0   7   -0.04    0.36
   4  -5  -7    7.39    0.83
   1   4  -7    6.29    1.06
  -5   1  -7    4.80    0.77
  -5   1  -7    5.50    0.61
  -1  -4   7    6.59    0.89
   5  -1   7    5.45    0.82
   5  -1   7    5.82    0.59
  -5   2  -7   86.99    3.31
   3  -5  -7   89.88    3.01
  -5   2  -7   91.59    3.28
   2   3  -7   94.61    3.62
  -2  -3   7   95.69    3.38
   5  -2   7   94.90    3.38
   5  -2   7   93.26    2.94
  -5   3  -7   93.31    3.10
   2  -5  -7   91.85    2.82
   3   2  -7   91.48    3.60
  -5   3  -7   93.21    3.44
   5  -3   7   96.47    3.10
   5  -3   7   87.08    3.38
  -3  -2   7   91.70    3.48
   1  -5  -7    5.30    0.54
  -5   4  -7    6.36    0.93
  -5   4  -7    4.52    0.73
  -4  -1   7    5.47    1.04
   5  -4   7    6.20    1.03
   5  -4   7    5.19    0.74
  -5   5  -7   -0.21    0.46
  -5   5  -7    0.57    0.45
   5  -5   7    0.37    0.39
   5  -5   7   -0.03    0.38
  -5   0   7    0.05    0.51
  -5   6  -7   85.26    3.51
  -5   6  -7   80.46    3.26
   5  -6   7   81.15    3.38
  -6   1   7   83.93    3.58
   5  -6   7   79.87    3.22
   1   5   7   85.71    2.61
  -5   7  -7    9.48    1.50
  -5   7  -7   15.28    1.41
   2   5   7   13.56    0.94
   5  -7   7   17.22    1.51
  -7   2   7   14.51    1.36
  -7   2   7   13.05    1.46
  -5   8  -7   11.87    1.39
   5  -8   7   11.05    1.40
  -8   3   7   12.49    1.51
  -8   3   7   10.53    1.39
   9  -4  -7   15.11    1.76
  -5   9  -7   14.21    1.59
   5  -9   7   14.12    1.47
  -9   4   7   17.96    1.86
  -9   4   7   11.31    1.53
   5  -9   7   16.59    1.71
  10  -5  -7   18.65    3.30
  -5  10  -7   25.52    2.13
  -5  10  -7   21.02    2.35
   5 -10   7   24.55    1.86
  -5  11  -7   -0.90    1.40
  11  -6  -7    0.25    1.11
  -5  11  -7   -0.09    0.66
 -11   6   7   -2.04    1.36
   5 -11   7    0.82    0.77
  -4  10  -7    2.83    0.91
  10  -6  -7    1.34    1.11
  -4  10  -7    4.41    1.23
   4 -10   7    1.88    0.77
  -3   9  -7   28.14    2.52
   9  -6  -7   26.85    2.16
  -3   9  -7   26.13    2.04
   6   3   7   25.14    1.45
  -9   6   7   23.03    2.16
   3  -9   7   27.03    1.71
  -2   8  -7   19.93    1.75
  -2   8  -7   18.13    1.66
  -8   6   7   21.06    2.11
   6   2   7   18.40    1.29
   2  -8   7   19.94    1.41
  -1   7  -7   -0.56    0.36
  -1   7  -7    0.57    0.65
   7  -6  -7    1.14    0.61
   6   1   7   -0.12    0.42
   1  -7   7    0.15    0.39
   6  -6  -7   -0.05    0.38
   0   6  -7    0.61    0.50
   0   6  -7    0.21    0.50
   6   0   7   -0.03    0.24
   0  -6   7    0.44    0.40
   6   0   7   -0.31    0.38
  -6   1  -7   76.73    2.85
   5  -6  -7   83.13    3.13
   1   5  -7   76.53    3.28
   1   5  -7   77.28    3.21
   6  -1   7   80.66    2.61
   6  -1   7   82.74    3.11
  -1  -5   7   85.26    2.88
  -6   2  -7   23.42    1.52
   4  -6  -7   22.49    1.41
  -6   2  -7   25.16    1.36
   2   4  -7   24.24    1.76
  -2  -4   7   25.93    1.47
   6  -2   7   26.56    1.77
   6  -2   7   24.26    1.32
  -6   3  -7   16.26    1.36
  -6   3  -7   17.89    1.22
   3  -6  -7   17.15    1.14
   3   3  -7   16.45    1.47
   6  -3   7   19.69    1.50
   6  -3   7   17.89    1.20
  -3  -3   7   16.89    1.31
  -6   4  -7   21.39    1.64
   2  -6  -7   23.04    1.20
  -6   4  -7   24.19    1.48
   4   2  -7   24.15    1.71
  -4  -2   7   21.49    1.61
   6  -4   7   22.01    1.42
   6  -4   7   23.30    1.69
   1  -6  -7   83.50    2.45
  -6   5  -7   77.37    3.38
  -6   5  -7   80.14    3.16
   6  -5   7   79.42    3.37
   6  -5   7   82.45    3.14
  -5  -1   7   81.08    3.48
  -6   6  -7   -0.16    0.40
  -6   6  -7   -0.97    0.46
   6  -6   7    0.08    0.51
   6  -6   7   -0.41    0.38
  -6   0   7   -0.69    0.42
  -6   0   7    0.23    0.58
  -6   7  -7    0.04    0.40
   6  -7   7    0.18    0.48
  -7   1   7    0.41    0.51
   6  -7   7   -0.47    0.43
  -7   1   7   -0.35    0.55
  -6   8  -7   17.99    2.55
  -8   2   7   21.84    1.90
  -8   2   7   19.79    1.67
   6  -8   7   17.65    1.70
  -6   9  -7   28.16    2.33
  -6   9  -7   30.51    2.24
   6  -9   7   29.78    2.12
  -9   3   7   31.40    2.37
   6  -9   7   29.30    2.15
  -9   3   7   31.14    2.25
  -6  10  -7    0.38    1.08
  -6  10  -7    2.66    0.92
   6 -10   7    3.12    0.96
   6 -10   7   -0.08    1.25
 -10   4   7    0.68    0.83
  11  -5  -7   -0.32    1.34
  -6  11  -7    0.54    0.76
  -6  11  -7   -1.31    1.54
 -11   5   7    0.73    1.71
   6 -11   7   -0.20    0.70
 -11   5   7    1.19    0.97
  -4  11  -7    0.03    1.49
  -4  11  -7   -0.31    0.83
  11  -7  -7   -0.37    1.11
 -11   7   7    0.43    1.59
  -3  10  -7    1.06    0.76
  -3  10  -7    1.17    1.13
  10  -7  -7   -0.74    1.00
   7   3   7    0.78    0.56
 -10   7   7   -1.57    1.04
   3 -10   7   -0.25    0.49
   9  -7  -7    1.69    0.81
  -2   9  -7    1.72    0.80
   7   2   7    1.99    0.62
   2  -9   7    1.81    0.59
  -9   7   7    1.75    1.12
  -1   8  -7    2.59    0.90
  -1   8  -7    0.08    0.76
   8  -7  -7    1.74    0.73
   1  -8   7    1.49    0.53
  -8   7   7    2.67    0.81
   7   1   7    1.85    0.63
   0   7  -7   -0.21    0.49
   0   7  -7    0.94    0.69
   0  -7   7    0.48    0.39
   7   0   7    0.08    0.33
   7   0   7   -0.66    0.44
   1   6  -7    0.00    0.58
  -7   1  -7    0.11    0.46
   6  -7  -7    0.29    0.54
   1   6  -7   -0.02    0.44
  -1  -6   7   -0.23    0.31
   7  -1   7    0.51    0.34
   7  -1   7   -0.36    0.42
   2   5  -7   13.89    1.46
   5  -7  -7   14.40    1.25
   2   5  -7   12.41    1.42
  -7   2  -7   12.16    1.20
   7  -2   7   13.56    1.02
   7  -2   7   13.45    1.32
  -2  -5   7   13.26    0.99
  -5   7   7   14.41    1.35
   3   4  -7    0.46    0.59
   4  -7  -7    0.02    0.40
  -7   3  -7   -0.38    0.47
  -7   3  -7    0.79    0.43
   7  -3   7    0.95    0.59
   7  -3   7   -0.11    0.36
  -3  -4   7    0.55    0.42
  -7   4  -7    0.01    0.41
   3  -7  -7    1.13    0.60
  -7   4  -7    0.34    0.58
   4   3  -7    2.00    0.66
  -4  -3   7    0.01    0.42
   7  -4   7    0.77    0.41
   7  -4   7    0.33    0.54
   2  -7  -7   14.27    0.98
  -7   5  -7   14.65    1.29
  -7   5  -7   13.32    1.44
   7  -5   7   15.25    1.30
  -5  -2   7   12.82    1.34
   7  -5   7   12.40    1.40
  -7   6  -7    0.53    0.51
   1  -7  -7   -0.13    0.28
  -7   6  -7   -0.24    0.67
   7  -6   7    0.05    0.48
  -6  -1   7    0.41    0.66
  -6  -1   7    0.28    0.44
   7  -6   7    0.17    0.53
  -7   7  -7   -0.54    0.49
  -7   0   7    0.11    0.60
   7  -7   7    0.28    0.57
  -7   0   7   -0.62    0.49
   7  -7   7    0.06    0.54
  -7   8  -7    1.41    0.81
  -7   8  -7    0.71    0.59
   7  -8   7    1.45    0.72
   7  -8   7    1.93    0.81
  -8   1   7    0.47    0.75
  -8   1   7    1.46    0.64
  -7   9  -7    2.05    0.75
  -7   9  -7    1.67    1.01
   7  -9   7    1.79    0.81
  -9   2   7    1.72    0.90
  -9   2   7    1.29    0.89
  -7  10  -7    1.47    1.19
  -7  10  -7    0.79    0.82
  10  -3  -7    1.00    0.97
   7 -10   7    0.11    0.71
 -10   3   7    0.34    1.04
   7 -10   7    0.41    0.88
 -10   3   7   -0.13    0.85
  -7  11  -7    0.81    1.59
  11  -4  -7    2.05    1.29
  -7  11  -7    0.30    0.67
   7 -11   7   -0.07    0.77
 -11   4   7    0.88    1.01
 -11   4   7   -2.07    1.27
  -3  11  -7   -2.27    1.50
  -3  11  -7   -0.62    0.79
  11  -8  -7    3.04    2.41
 -11   8   7    1.85    1.61
   8   3   7   -0.26    0.68
  -2  10  -7    8.56    1.41
  10  -8  -7    6.08    1.30
  -2  10  -7   10.33    1.72
   8   2   7   10.91    1.27
 -10   8   7    6.28    1.64
  -1   9  -7   11.70    1.54
   9  -8  -7   10.22    1.53
  -1   9  -7    9.17    1.51
  -9   8   7   11.14    1.92
   8   1   7   10.29    1.26
   0   8  -7   -1.44    0.70
   8  -8  -7    0.98    0.73
   0   8  -7    0.39    0.80
  -8   8   7    0.68    0.86
   8   0   7   -0.50    0.33
   8   0   7   -0.49    0.53
   1   7  -7    0.26    0.61
   7  -8  -7    1.42    0.68
   1   7  -7    0.48    0.79
  -8   1  -7    0.52    0.53
   8  -1   7    2.24    0.81
   8  -1   7    1.41    0.49
  -7   8   7   -0.26    0.62
  -8   2  -7   19.76    1.48
   2   6  -7   20.51    1.80
   6  -8  -7   18.05    1.57
   2   6  -7   20.35    1.78
   8  -2   7   18.46    1.64
  -6   8   7   18.67    1.75
   8  -2   7   18.14    1.29
  -8   3  -7   11.30    1.30
   3   5  -7    9.29    1.43
   5  -8  -7   10.00    1.23
   8  -3   7   10.41    1.03
   8  -3   7    9.48    1.32
  -5   8   7   10.30    1.26
   4  -8  -7    0.88    0.54
  -8   4  -7    1.00    0.56
   4   4  -7    1.14    0.72
  -8   4  -7    0.37    0.63
   8  -4   7    0.85    0.66
   8  -4   7   -0.31    0.45
  -4  -4   7    0.76    0.43
  -4  -4   7    0.75    0.38
  -4   8   7    0.34    0.61
   3  -8  -7   10.17    1.00
  -8   5  -7   11.15    1.26
  -8   5  -7   11.02    1.56
   8  -5   7   13.55    1.53
  -5  -3   7   10.62    1.09
   8  -5   7   11.16    1.20
  -5  -3   7    9.26    0.88
   2  -8  -7   20.78    1.26
  -8   6  -7   22.76    1.72
  -8   6  -7   19.86    1.92
   8  -6   7   21.67    2.56
  -6  -2   7   20.30    1.58
  -6  -2   7   18.44    1.27
   8  -6   7   20.42    1.84
   1  -8  -7    0.92    0.45
  -8   7  -7    1.21    1.01
  -8   7  -7    1.26    1.17
   8  -7   7    0.99    0.69
  -7  -1   7    1.63    0.61
   8  -7   7    1.66    0.74
  -7  -1   7    0.22    0.70
  -8   8  -7   -0.12    0.51
  -8   8  -7    0.48    0.88
  -8   0   7    0.20    0.76
   8  -8   7   -0.04    0.57
   8  -8   7    0.21    0.67
  -8   0   7   -1.00    0.66
  -8   9  -7    9.11    1.59
  -8   9  -7    9.13    1.41
   8  -9   7   10.17    1.57
   8  -9   7    7.68    1.35
  -9   1   7    8.90    1.56
  -9   1   7   12.76    1.53
  -8  10  -7    6.92    1.24
  -8  10  -7    6.70    2.71
 -10   2   7    7.85    1.55
   8 -10   7    8.07    1.39
   8 -10   7    8.68    1.52
 -10   2   7    8.32    1.46
  11  -3  -7   -0.75    1.31
  -8  11  -7   -0.25    0.82
  -8  11  -7    0.03    1.80
 -11   3   7   -0.56    1.32
   8 -11   7    0.53    1.40
   8 -11   7   -0.54    0.72
 -11   3   7    1.00    0.98
  -1  10  -7    9.59    1.77
  10  -9  -7    4.95    1.48
  -1  10  -7    8.49    1.54
 -10   9   7   10.61    1.99
   9   1   7    6.11    1.70
   0   9  -7    0.53    1.12
   9  -9  -7   -0.06    0.93
   0   9  -7    0.49    0.74
   9   0   7   -0.06    0.54
  -9   9   7    0.70    1.20
   9   0   7   -0.50    0.62
   8  -9  -7   10.12    1.55
   1   8  -7    8.92    1.40
   1   8  -7    9.98    1.56
   9  -1   7   10.18    1.38
   9  -1   7   10.08    1.08
  -8   9   7   10.29    1.75
   7  -9  -7    2.45    0.81
  -9   2  -7    1.10    0.70
   2   7  -7    0.45    1.25
   2   7  -7    1.69    0.92
  -7   9   7    0.21    0.94
   9  -2   7    1.84    0.61
   9  -2   7    2.13    0.80
  -9   3  -7   26.99    1.92
   3   6  -7   23.88    2.18
   3   6  -7   27.82    2.18
   9  -3   7   30.29    1.80
   9  -3   7   27.37    2.08
   4   5  -7   15.54    1.85
  -9   4  -7   13.90    1.64
   5  -9  -7   13.58    1.38
   9  -4   7   15.68    1.39
   9  -4   7   13.90    1.62
  -5   9   7   14.61    1.59
   4  -9  -7   13.48    1.30
  -9   5  -7    9.83    1.52
  -9   5  -7   15.04    1.48
  -4   9   7   14.79    1.50
   9  -5   7   13.83    1.63
  -9   6  -7   23.06    2.51
   3  -9  -7   27.08    1.62
  -3   9   7   25.75    1.75
   9  -6   7   29.91    2.25
   9  -6   7   25.98    1.94
  -9   7  -7    0.43    1.02
  -9   7  -7    1.91    0.77
  -2   9   7    1.82    0.72
  -7  -2   7    2.00    0.58
  -7  -2   7    1.44    0.69
   9  -7   7    0.87    0.72
   9  -7   7    0.82    0.70
  -9   8  -7    8.58    1.41
  -9   8  -7   12.53    1.81
  -1   9   7   10.38    1.17
  -8  -1   7   10.80    1.45
   9  -8   7    9.35    1.49
   9  -8   7   10.01    1.50
  -8  -1   7   11.27    1.25
  -9   9  -7   -0.68    0.61
  -9   9  -7    0.02    1.25
  -9   0   7   -0.28    0.75
   0   9   7    2.34    0.78
  -9   0   7   -0.96    0.73
   9  -9   7    2.32    1.01
   9  -9   7   -0.38    0.67
  -9  10  -7    9.76    1.62
  -9  10  -7    8.37    2.04
   9 -10   7    8.92    1.66
 -10   1   7    9.80    1.45
   9 -10   7    9.44    1.66
  10 -10  -7   -1.31    1.36
   0  10  -7   -1.17    0.78
  10   0   7   -0.27    0.81
  10   0   7   -1.38    0.59
   1   9  -7    5.24    1.71
   9 -10  -7    8.50    1.60
   1   9  -7    8.56    1.55
  -9  10   7    4.42    1.64
  10  -1   7    6.62    1.19
  10  -1   7    6.84    0.98
   8 -10  -7   10.77    1.71
 -10   2  -7    7.03    1.03
   2   8  -7    9.92    1.67
   2   8  -7   10.25    1.71
  10  -2   7    8.47    1.10
  10  -2   7    8.70    1.34
  -8  10   7    7.80    1.80
   3   7  -7    1.99    1.29
   3   7  -7   -0.37    0.71
   7 -10  -7   -0.18    0.81
  10  -3   7    0.38    0.67
  -7  10   7    0.53    1.07
  10  -3   7    0.01    0.73
 -10   4  -7    0.85    0.94
   4   6  -7    1.50    1.12
   4   6  -7    2.29    1.05
   6 -10  -7   -0.62    0.67
  10  -4   7    1.44    0.70
  10  -4   7    1.74    0.92
  -6  10   7    2.49    1.10
 -10   5  -7   21.49    2.32
  10  -5   7   24.27    1.86
  -5  10   7   24.59    2.09
  10  -5   7   28.03    2.24
 -10   6  -7    3.05    0.97
   4 -10  -7    2.51    0.75
  -4  10   7    0.76    1.17
  10  -6   7    0.63    0.84
  10  -6   7    0.50    0.75
 -10   7  -7    0.00    0.65
 -10   7  -7    1.27    1.23
   3 -10  -7    0.53    0.64
  10  -7   7    0.06    0.82
  -3  10   7   -0.74    0.81
  10  -7   7    0.66    0.85
 -10   8  -7    4.51    1.70
 -10   8  -7   11.18    1.61
  -2  10   7   10.87    1.30
  10  -8   7    9.03    1.60
  10  -8   7    9.28    1.50
 -10   9  -7   10.01    2.54
 -10   9  -7    8.96    1.54
  10  -9   7    8.13    1.56
  -9  -1   7    9.78    1.21
  10  -9   7    8.92    1.54
  -9  -1   7    6.84    1.14
  -1  10   7    5.98    1.11
 -10  10  -7   -1.01    1.92
 -10  10  -7    0.28    0.81
  10 -10   7   -0.45    1.52
 -10   0   7    0.35    0.95
  10 -10   7   -0.02    0.82
   0  10   7    1.41    0.83
 -10   0   7   -0.86    0.85
 -11   3  -7    0.05    0.97
   3   8  -7   -0.09    0.85
   8 -11  -7    0.17    1.26
   3   8  -7    2.32    1.54
  11  -3   7   -0.53    0.81
  11  -3   7   -0.31    0.78
  -8  11   7   -0.24    1.61
   4   7  -7    0.31    1.38
   4   7  -7    0.54    0.83
   7 -11  -7   -0.89    1.02
 -11   4  -7   -0.41    1.11
  11  -4   7    0.97    0.90
  11  -4   7    0.89    0.84
  -7  11   7   -3.70    1.33
   6 -11  -7    0.65    0.94
   5   6  -7    0.05    1.00
  -6  11   7    2.57    1.33
  11  -5   7    0.48    0.86
  11  -5   7    0.70    0.91
 -11   6  -7   -0.67    1.34
   5 -11  -7    0.59    0.81
  -5  11   7    0.18    1.16
  11  -6   7    0.74    0.93
  11  -6   7    0.19    0.94
 -11   7  -7    1.59    2.94
  11  -7   7   -0.61    0.81
  11  -7   7   -1.52    0.99
  -4  11   7    3.74    1.16
 -11   8  -7    1.24    0.86
   3 -11  -7    1.30    0.85
 -11   8  -7    1.68    1.89
  -3  11   7   -0.48    1.11
  11  -8   7   -0.30    0.80
  11  -8   7   -0.67    0.99
   0   0  -8  972.44   23.10
   0   0   8 1000.00   23.14
  -1   0  -8    9.80    1.01
   0  -1   8   10.31    1.05
  -1   1   8   10.72    1.08
   1   0   8   10.18    1.01
   0  -1  -8    9.74    0.94
   1   0  -8   10.84    1.30
  -1   1  -8    9.24    0.95
  -1   1  -8   11.21    0.87
   1  -1   8    9.43    0.99
   0   1   8   11.05    1.05
  -1   0   8   10.50    1.11
  -1  -1  -8   10.39    0.93
  -1   2  -8    8.36    0.90
  -1   2  -8    7.92    0.81
   1  -2   8    7.60    1.10
  -2   1   8    8.37    1.03
   1   1   8    9.90    0.99
  -1   3  -8    4.29    0.68
  -2  -1  -8    4.67    0.41
  -2  -1  -8    4.38    0.71
  -1   3  -8    3.46    0.74
   1  -3   8    3.10    0.81
  -3   2   8    3.44    0.69
   2   1   8    4.63    0.77
  -2   0  -8   15.81    0.85
  -2   0  -8   15.33    1.18
   0   2  -8   12.26    1.15
   0  -2   8   15.81    1.28
   2   0   8   14.88    1.17
  -2   2   8   14.64    1.23
   1   1  -8    8.78    1.01
  -2   1  -8    9.13    0.73
  -2   1  -8    7.13    0.88
  -1  -1   8    8.26    1.01
   2  -1   8    8.80    0.94
  -1   2   8    8.98    0.94
   2   0  -8   15.16    1.28
  -2   2  -8   14.86    1.21
  -2   0   8   15.66    1.35
   0   2   8   16.58    1.23
   2  -2   8   16.79    1.29
  -2   3  -8    4.10    0.74
  -2   3  -8    3.45    0.69
   1   2   8    3.92    0.71
  -3   1   8    4.53    1.36
  -2   4  -8   28.46    1.65
  -2   4  -8   24.77    1.63
  -4   2   8   31.91    1.88
   2  -4   8   28.88    1.74
   2   2   8   26.36    1.49
  -2   5  -8    4.43    0.88
  -2   5  -8    5.75    0.91
   3   2   8    5.26    0.75
   2  -5   8    7.44    1.07
  -5   3   8    5.21    0.93
  -1   4  -8   13.42    1.18
  -1   4  -8   13.91    1.21
  -3  -1  -8   12.80    0.94
   3   1   8   14.02    1.11
  -4   3   8   14.48    1.27
   1  -4   8   12.35    1.16
   0   3  -8  171.46    5.38
  -3   0  -8  180.72    5.20
  -3   0  -8  172.32    4.40
   0  -3   8  174.97    5.39
   3   0   8  170.34    5.11
  -3   1  -8    4.72    0.55
   1   2  -8    3.54    0.82
  -3   1  -8    3.77    0.64
   3  -1   8    4.69    0.78
  -2   3   8    4.84    0.80
  -3   2  -8    3.88    0.63
   2   1  -8    4.74    0.94
  -3   2  -8    4.33    0.88
  -1   3   8    4.75    0.77
  -2  -1   8    4.46    1.09
   3  -2   8    5.98    0.90
  -3   3  -8  168.23    4.79
  -3   3  -8  157.63    5.02
   3  -3   8  162.34    5.52
   0   3   8  164.63    4.80
  -3   4  -8   14.27    1.24
  -3   4  -8   14.20    1.14
   3  -4   8   11.60    1.16
  -4   1   8   10.18    1.22
   1   3   8   12.93    1.06
  -3   5  -8    6.42    1.06
  -3   5  -8    5.35    0.90
  -5   2   8    6.20    1.11
   2   3   8    6.66    0.90
   3  -5   8    5.38    0.87
  -3   6  -8    9.89    1.32
  -3   6  -8    7.74    1.05
   3  -6   8    6.73    1.03
  -6   3   8    7.28    1.13
   3   3   8    9.07    0.88
  -3   7  -8   46.54    3.26
  -3   7  -8   43.65    2.43
   3  -7   8   44.76    2.35
   4   3   8   44.15    1.90
  -2   6  -8   15.32    1.40
  -2   6  -8   13.74    1.38
   4   2   8   14.68    1.11
   2  -6   8   14.72    1.30
  -1   5  -8   -0.18    0.42
  -1   5  -8    0.24    0.39
   4   1   8    0.70    0.43
   1  -5   8   -0.04    0.37
  -4   0  -8  205.18    5.74
  -4   0  -8  196.63    4.99
   0   4  -8  197.28    6.03
   0   4  -8  204.17    6.09
   0  -4   8  208.11    6.00
   4   0   8  199.33    5.75
  -4   1  -8   12.54    0.83
   1   3  -8   12.96    1.24
  -4   1  -8   12.67    1.05
   4  -1   8   12.53    0.82
   4  -1   8   12.10    1.10
  -1  -3   8   12.32    1.20
  -4   2  -8   26.13    1.58
   2   2  -8   28.85    1.86
   2  -4  -8   31.46    1.42
   4  -2   8   28.84    1.37
  -2  -2   8   26.60    1.78
   4  -2   8   29.79    1.72
  -4   3  -8   12.29    1.17
   3   1  -8   12.25    1.27
   1  -4  -8   13.80    0.82
  -4   3  -8   12.34    1.00
   4  -3   8   13.77    1.23
   4  -3   8   12.93    0.97
  -3  -1   8   12.99    1.32
  -4   4  -8  199.77    6.13
  -4   4  -8  199.61    5.82
   4  -4   8  206.76    5.78
   0   4   8  207.81    5.62
   4  -4   8  198.87    6.09
  -4   0   8  210.50    6.54
  -4   5  -8    0.43    0.37
  -4   5  -8    0.37    0.45
   4  -5   8    0.08    0.43
   1   4   8    0.10    0.33
   4  -5   8   -0.40    0.35
  -5   1   8   -0.09    0.45
  -4   6  -8   13.55    1.42
  -4   6  -8   13.62    1.29
   2   4   8   16.12    1.12
   4  -6   8   14.71    1.32
  -6   2   8   14.43    1.52
   4  -6   8   18.07    1.49
  -4   7  -8   46.59    2.51
  -7   3   8   48.98    2.71
  -7   3   8   45.04    2.45
   4  -7   8   48.55    2.53
   3   4   8   46.37    1.90
  -4   8  -8   56.71    3.52
   4   4   8   53.83    2.08
   4  -8   8   52.09    2.72
  -8   4   8   57.27    3.07
  -8   4   8   56.05    2.96
  -4   9  -8    7.21    1.38
   9  -5  -8    6.85    1.39
  -4   9  -8    6.42    1.21
   4  -9   8   12.00    1.38
   5   4   8    8.82    0.90
  -3   8  -8    3.95    1.23
  -3   8  -8    4.82    1.10
   5   3   8    1.86    0.56
   3  -8   8    2.78    0.80
  -2   7  -8    1.28    0.64
  -2   7  -8   -0.16    0.45
   5   2   8   -0.19    0.41
  -7   5   8   -0.16    0.52
   2  -7   8    0.59    0.50
  -1   6  -8   13.16    1.37
   6  -5  -8   13.37    1.37
   1  -6   8   14.38    1.24
   5   1   8   13.89    1.17
   5  -5  -8    0.26    0.42
   0   5  -8    0.20    0.44
  -5   0  -8   -0.05    0.39
   0   5  -8    0.64    0.48
   5   0   8    0.09    0.20
   5   0   8    0.15    0.40
   0  -5   8   -0.17    0.35
   4  -5  -8   -0.04    0.33
   1   4  -8   -0.31    0.47
  -5   1  -8    1.10    0.42
  -5   1  -8    0.32    0.29
   5  -1   8    0.33    0.25
   5  -1   8    0.24    0.41
  -1  -4   8   -0.44    0.34
   2   3  -8    4.45    0.89
  -5   2  -8    5.32    0.70
   3  -5  -8    6.99    0.87
  -5   2  -8    6.02    0.91
  -2  -3   8    6.77    1.08
   5  -2   8    5.56    0.88
   5  -2   8    5.74    0.68
  -5   3  -8    5.56    0.77
   3   2  -8    7.48    1.26
   2  -5  -8    6.49    0.68
  -5   3  -8    6.46    0.93
  -3  -2   8    5.94    1.00
   5  -3   8    5.09    0.85
   5  -3   8    5.37    0.91
   1  -5  -8    0.65    0.28
  -5   4  -8    0.41    0.41
  -5   4  -8    0.93    0.55
   5  -4   8    0.42    0.34
  -4  -1   8    0.34    0.52
   5  -4   8   -0.01    0.41
  -5   5  -8    0.48    0.43
  -5   5  -8    0.55    0.50
   5  -5   8    0.41    0.47
   5  -5   8    0.56    0.41
  -5   0   8    0.77    0.65
  -5   6  -8   14.68    1.35
   5  -6   8   15.09    1.46
   1   5   8   13.65    1.07
   5  -6   8   14.71    1.31
  -6   1   8   16.86    1.68
  -5   7  -8    0.67    0.56
  -7   2   8   -0.71    0.48
  -7   2   8    0.18    0.49
   2   5   8    0.07    0.40
   5  -7   8    1.04    0.79
   5  -7   8   -0.30    0.43
  -5   8  -8    2.04    1.17
   5  -8   8    1.63    0.74
  -8   3   8    1.39    0.85
  -8   3   8    2.82    0.89
  -5   9  -8    5.31    1.29
   9  -4  -8    6.45    1.30
  -5   9  -8    6.84    1.27
   5  -9   8    8.27    1.32
  -9   4   8    7.77    1.58
  -5  10  -8    1.49    0.94
  -5  10  -8    1.78    1.29
  10  -5  -8    0.85    0.87
 -10   5   8    1.02    0.89
 -10   5   8    2.57    1.20
   5 -10   8    0.50    0.87
  11  -6  -8   -1.81    1.12
  -5  11  -8   -1.43    0.72
 -11   6   8   -0.37    1.51
   5 -11   8    0.11    0.72
 -11   6   8   -0.68    0.92
  -4  10  -8   -0.23    0.72
  -4  10  -8   -1.89    1.17
  10  -6  -8    0.82    1.01
   4 -10   8    0.11    0.63
 -10   6   8   -2.08    1.22
   6   4   8    0.96    0.53
  -3   9  -8    1.24    1.02
  -3   9  -8    0.87    0.78
   9  -6  -8    1.23    0.88
  -9   6   8    0.40    1.00
   6   3   8    1.92    0.63
   3  -9   8    1.21    0.65
   8  -6  -8    7.99    1.23
  -2   8  -8    6.51    1.21
  -2   8  -8    4.34    1.73
   2  -8   8    7.38    1.05
   6   2   8    8.49    1.01
  -1   7  -8    0.09    0.51
  -1   7  -8   -1.00    0.55
   6   1   8   -0.45    0.43
   1  -7   8   -0.14    0.42
   0   6  -8    1.90    0.67
   6  -6  -8    3.31    0.84
   0   6  -8    3.69    0.97
   0  -6   8    2.76    0.69
   6   0   8    2.80    0.70
   6   0   8    2.04    0.41
   1   5  -8   11.43    1.34
   5  -6  -8   12.08    1.21
  -6   1  -8   14.53    1.02
  -6   1  -8   13.34    1.13
   1   5  -8   15.67    1.49
   6  -1   8   14.03    0.93
  -1  -5   8   14.54    1.21
   6  -1   8   13.67    1.28
   2   4  -8   11.85    1.39
  -6   2  -8   14.89    1.07
  -6   2  -8   13.41    1.20
   4  -6  -8   14.56    1.18
   6  -2   8   13.68    0.99
   6  -2   8   10.74    1.19
  -2  -4   8   14.88    1.26
  -6   3  -8   10.61    1.13
   3   3  -8    6.00    1.08
  -6   3  -8    8.54    0.91
   3  -6  -8    8.99    0.88
  -3  -3   8   11.06    1.18
   6  -3   8    9.22    0.90
   6  -3   8    9.55    1.24
  -6   4  -8   15.61    1.46
   2  -6  -8   14.93    0.98
   4   2  -8   12.81    1.40
  -6   4  -8   15.89    1.25
   6  -4   8   12.91    1.35
  -4  -2   8   14.72    1.47
   6  -4   8   13.84    1.17
  -6   5  -8   16.43    1.34
  -6   5  -8   14.46    1.46
   1  -6  -8   14.48    0.83
  -5  -1   8   13.20    1.50
   6  -5   8   13.31    1.20
   6  -5   8   14.39    1.46
  -6   6  -8    2.69    0.75
  -6   6  -8    1.88    0.80
  -6   0   8    1.86    0.79
   6  -6   8    2.16    0.69
   6  -6   8    2.53    0.83
  -6   7  -8   -0.16    0.47
   6  -7   8    0.78    0.57
   6  -7   8   -0.20    0.63
   1   6   8   -0.24    0.34
  -7   1   8   -0.32    0.65
  -7   1   8    0.13    0.52
  -6   8  -8   10.07    1.43
  -6   8  -8    7.78    1.25
  -8   2   8    7.70    1.39
   6  -8   8   11.44    1.56
  -8   2   8    7.95    1.20
  -6   9  -8    3.37    1.00
  -6   9  -8    1.92    1.02
   6  -9   8    2.65    0.93
  -9   3   8    1.13    0.94
   6  -9   8    1.89    0.82
  -9   3   8    2.14    1.04
  10  -4  -8    1.23    0.98
  -6  10  -8    0.07    0.64
  -6  10  -8   -1.18    1.25
 -10   4   8    0.68    0.87
   6 -10   8   -0.04    0.82
   6 -10   8    0.09    0.66
 -10   4   8   -0.29    0.98
  11  -5  -8   -0.51    1.43
  -6  11  -8    1.48    1.68
  -6  11  -8   -0.25    0.77
 -11   5   8    0.33    0.90
 -11   5   8    0.15    1.54
   6 -11   8   -0.43    0.76
  11  -7  -8   19.58    3.65
  -4  11  -8   26.07    2.38
  -4  11  -8   18.94    2.69
   4 -11   8   24.15    2.20
   7   4   8   24.01    1.56
  -3  10  -8    7.27    1.38
  10  -7  -8    6.96    1.49
  -3  10  -8    4.35    1.40
   3 -10   8    6.73    1.05
   7   3   8    4.64    0.88
 -10   7   8    2.43    1.52
   9  -7  -8    5.79    1.40
  -2   9  -8    3.99    1.04
  -2   9  -8    2.85    1.18
   7   2   8    3.64    0.77
  -9   7   8    4.78    1.30
   2  -9   8    4.76    0.86
   8  -7  -8   25.37    2.01
  -1   8  -8   22.38    2.00
  -1   8  -8   23.90    2.00
   1  -8   8   21.27    1.44
  -8   7   8   23.77    2.17
   7   1   8   19.95    1.56
   0   7  -8   70.27    3.35
   0   7  -8   72.26    3.39
   7   0   8   74.63    3.05
   0  -7   8   68.54    2.64
   7   0   8   70.41    2.31
   1   6  -8   -0.59    0.45
   6  -7  -8   -0.34    0.49
   1   6  -8    0.40    0.63
  -7   1  -8    0.03    0.50
   7  -1   8    0.02    0.50
  -1  -6   8    0.31    0.42
   7  -1   8    0.02    0.34
   2   5  -8   -0.23    0.47
  -7   2  -8   -0.35    0.34
   2   5  -8   -0.21    0.66
   5  -7  -8    0.82    0.52
  -7   2  -8   -0.35    0.42
   7  -2   8   -0.04    0.46
  -2  -5   8    0.71    0.46
   7  -2   8    0.12    0.35
   4  -7  -8   50.26    2.23
   3   4  -8   49.96    2.73
  -7   3  -8   47.60    2.17
  -7   3  -8   47.98    2.45
   7  -3   8   48.72    2.15
   7  -3   8   46.12    2.52
  -3  -4   8   44.42    2.17
   4   3  -8   49.63    2.67
  -7   4  -8   49.22    2.60
  -7   4  -8   48.30    2.28
  -4  -3   8   47.22    2.38
   7  -4   8   44.58    2.19
   7  -4   8   44.39    2.51
   2  -7  -8    0.38    0.35
  -7   5  -8    1.33    0.69
  -7   5  -8    0.02    0.44
   7  -5   8    0.53    0.45
   7  -5   8   -0.14    0.49
  -5  -2   8   -0.05    0.58
  -7   6  -8   -0.23    0.46
  -7   6  -8   -0.15    0.68
   1  -7  -8    0.13    0.27
  -6  -1   8   -0.84    0.50
   7  -6   8    0.52    0.54
   7  -6   8    0.13    0.58
  -7   7  -8   72.39    3.34
  -7   7  -8   79.24    4.46
   7  -7   8   73.52    3.34
  -7   0   8   77.08    3.66
   7  -7   8   74.16    3.54
  -7   0   8   70.65    3.07
  -7   8  -8   21.59    2.17
  -7   8  -8   22.21    1.92
   1   7   8   24.38    1.36
   7  -8   8   22.27    1.93
   7  -8   8   23.29    1.98
  -8   1   8   21.92    2.09
  -8   1   8   21.06    1.78
  -7   9  -8    4.64    1.35
  -7   9  -8    4.26    1.03
  -9   2   8    3.97    1.14
  -9   2   8    4.90    1.14
   7  -9   8    3.14    1.01
   7  -9   8    2.53    0.91
  10  -3  -8    4.93    1.41
  -7  10  -8    5.73    1.29
   7 -10   8    5.02    1.18
 -10   3   8    5.31    1.32
   7 -10   8    5.04    1.37
 -10   3   8    3.85    1.40
  -7  11  -8   21.61    3.40
  -7  11  -8   26.79    2.38
 -11   4   8   24.08    2.54
   7 -11   8   26.89    3.43
   7 -11   8   25.72    2.25
 -11   4   8   25.75    2.84
  11  -8  -8   13.78    2.34
  -3  11  -8   13.56    2.46
  -3  11  -8   14.13    1.93
   8   3   8   15.66    1.52
 -11   8   8   11.38    2.30
  -2  10  -8   -1.36    1.51
  10  -8  -8    0.32    1.07
  -2  10  -8    0.61    0.84
   8   2   8   -0.39    0.65
   2 -10   8    0.79    0.53
  -1   9  -8    4.72    1.27
   9  -8  -8    3.22    1.26
  -1   9  -8    3.10    1.12
   1  -9   8    3.06    0.62
   8   1   8    1.87    0.80
  -9   8   8    1.21    1.30
   0   8  -8   43.13    2.77
   8  -8  -8   44.48    2.78
   0   8  -8   40.55    2.68
   0  -8   8   42.66    1.77
   8   0   8   45.02    2.44
  -8   8   8   39.92    2.76
   8   0   8   47.32    1.80
   1   7  -8   23.27    2.03
  -8   1  -8   23.36    1.51
  -1  -7   8   21.34    1.22
   8  -1   8   20.21    1.91
   8  -1   8   22.54    1.78
   2   6  -8    7.81    1.29
   6  -8  -8    8.50    1.24
   2   6  -8   11.17    1.61
  -8   2  -8    6.54    1.01
  -2  -6   8    8.26    0.82
   8  -2   8   10.60    1.02
  -6   8   8    9.07    1.36
   8  -2   8    7.98    1.24
  -8   3  -8    2.44    0.83
   3   5  -8    2.80    0.94
   5  -8  -8    3.48    0.85
  -3  -5   8    3.54    0.64
   8  -3   8    1.55    0.56
  -5   8   8    2.53    0.77
   8  -3   8    2.84    0.82
   4  -8  -8   58.71    2.51
   4   4  -8   55.31    2.99
  -8   4  -8   56.13    2.91
  -8   4  -8   58.60    2.64
   8  -4   8   59.45    2.60
  -4  -4   8   56.84    2.35
   8  -4   8   55.47    2.95
   3  -8  -8    1.94    0.58
  -8   5  -8    1.25    0.85
  -8   5  -8    2.51    0.79
   8  -5   8    2.43    0.68
   8  -5   8    2.86    0.90
  -5  -3   8    2.62    0.74
  -5  -3   8    2.05    0.55
   2  -8  -8    6.81    0.81
  -8   6  -8    8.44    1.22
  -8   6  -8    7.13    1.27
  -6  -2   8    9.19    1.08
   8  -6   8    9.28    1.31
   8  -6   8    8.12    1.43
  -6  -2   8    6.75    1.16
  -8   7  -8   23.12    1.83
   1  -8  -8   21.83    1.15
   8  -7   8   20.02    1.94
  -7  -1   8   23.47    2.00
  -7  -1   8   22.18    1.69
   8  -7   8   22.52    1.90
  -8   8  -8   43.63    3.48
  -8   8  -8   38.12    2.52
  -8   0   8   41.32    2.80
  -8   0   8   46.99    2.42
   8  -8   8   42.83    2.71
   8  -8   8   45.44    2.95
  -8   9  -8    4.00    1.57
  -8   9  -8    4.41    1.20
   8  -9   8    3.73    1.22
  -9   1   8    2.05    0.97
  -9   1   8    2.78    1.09
   8  -9   8    2.55    0.93
  -8  10  -8   -1.72    1.36
  -8  10  -8   -0.01    0.62
   8 -10   8   -0.29    0.73
 -10   2   8    0.64    0.92
 -10   2   8   -1.13    1.08
   8 -10   8    1.10    1.24
  -8  11  -8   16.25    2.33
  -8  11  -8   13.77    2.35
   8 -11   8   17.22    2.20
   8 -11   8   14.36    1.92
 -11   3   8   11.18    1.81
  -1  10  -8    4.14    1.87
  10  -9  -8    1.74    1.33
  -1  10  -8    4.31    1.24
 -10   9   8    7.03    1.82
   9   1   8    3.09    0.94
   0   9  -8   -0.23    1.25
   0   9  -8    0.84    0.84
   9  -9  -8   -1.38    0.95
   9   0   8    0.62    0.76
  -9   9   8    1.13    1.52
   9   0   8    0.10    0.51
   8  -9  -8    3.81    1.12
   1   8  -8    4.22    1.15
   1   8  -8    1.12    1.22
   9  -1   8    3.91    0.74
   9  -1   8    2.52    0.90
  -8   9   8    2.46    1.35
   2   7  -8    4.03    1.19
   2   7  -8    4.61    1.27
  -9   2  -8    3.02    0.83
   7  -9  -8    3.88    1.05
   9  -2   8    3.37    0.70
   9  -2   8    3.12    0.94
  -7   9   8    1.67    1.08
  -9   3  -8    1.58    0.79
   3   6  -8    1.79    1.10
   3   6  -8    1.82    1.00
   9  -3   8    1.52    0.57
   9  -3   8    1.71    0.80
  -6   9   8    0.40    0.86
  -9   4  -8    7.09    1.30
   5  -9  -8   10.17    1.30
   4   5  -8    8.36    1.43
  -5   9   8    8.75    1.36
   9  -4   8    6.38    1.03
   9  -4   8    8.60    1.38
  -9   5  -8    6.93    1.34
  -9   5  -8    7.04    1.21
   4  -9  -8    8.33    1.18
   9  -5   8    6.02    1.21
   9  -5   8    4.10    0.93
  -4   9   8    7.84    1.22
   3  -9  -8    2.36    0.67
  -9   6  -8    2.45    0.90
  -3   9   8    1.09    0.72
   9  -6   8    1.15    0.78
   9  -6   8    2.48    0.76
  -6  -3   8    1.00    0.60
  -6  -3   8    1.35    0.52
   2  -9  -8    5.46    0.81
  -9   7  -8    2.33    1.21
  -9   7  -8    3.18    0.97
  -2   9   8    4.98    0.94
  -7  -2   8    2.96    0.90
   9  -7   8    3.35    1.18
  -7  -2   8    3.14    0.72
   9  -7   8    1.86    0.81
  -9   8  -8    5.66    1.41
  -9   8  -8    3.60    1.06
   9  -8   8    1.27    0.79
  -1   9   8    3.47    0.81
  -8  -1   8    3.19    1.01
   9  -8   8    1.59    0.97
  -8  -1   8    2.24    0.85
  -9   9  -8    0.54    0.75
  -9   9  -8    2.67    1.44
   9  -9   8    1.27    0.87
  -9   0   8   -0.16    0.90
   0   9   8   -0.12    0.65
  -9   0   8    1.65    0.89
   9  -9   8    0.28    1.01
  -9  10  -8    0.69    1.90
  -9  10  -8    3.80    1.12
 -10   1   8    1.77    1.12
 -10   1   8    3.96    1.27
   9 -10   8    3.91    1.20
   9 -10   8    4.65    1.49
   9 -10  -8    4.47    1.38
   1   9  -8    0.31    1.82
   1   9  -8    4.17    1.38
  10  -1   8    2.13    0.94
  -9  10   8    3.69    1.61
  10  -1   8    3.52    0.85
   2   8  -8    0.49    1.40
 -10   2  -8    0.62    0.80
   2   8  -8    1.20    0.92
   8 -10  -8    0.88    1.78
  -8  10   8    3.49    1.42
  10  -2   8   -0.24    0.76
  10  -2   8    0.88    0.64
   3   7  -8    5.13    1.28
   3   7  -8    3.84    1.44
   7 -10  -8    6.13    1.39
  10  -3   8    8.58    1.11
  -7  10   8    2.13    2.11
  10  -3   8    5.95    1.26
   4   6  -8   -0.06    0.79
 -10   4  -8   -0.84    0.92
   4   6  -8    1.19    1.16
   6 -10  -8    1.58    0.76
  10  -4   8    0.09    0.69
  10  -4   8    0.46    0.81
  -6  10   8   -0.30    1.03
   5   5  -8    1.37    1.11
  10  -5   8    0.85    0.72
  10  -5   8    2.34    0.98
  -5  10   8    0.57    0.99
 -10   6  -8   -0.16    0.67
   4 -10  -8    0.59    0.64
  10  -6   8   -1.54    1.30
  -4  10   8    0.44    0.91
  10  -6   8    0.11    0.72
 -10   7  -8    6.84    1.31
 -10   7  -8    3.52    1.41
   3 -10  -8    7.03    1.11
  -3  10   8    5.02    1.38
  10  -7   8    5.08    1.26
  10  -7   8    5.27    1.18
 -10   8  -8    0.18    0.77
 -10   8  -8    3.76    1.51
  10  -8   8    0.32    0.88
  10  -8   8    0.78    0.98
  -2  10   8   -0.48    0.85
  -8  -2   8    0.33    0.62
 -10   9  -8   -5.03    1.93
 -10   9  -8    4.13    1.20
  10  -9   8    2.45    1.24
  10  -9   8    2.43    1.32
  -9  -1   8    2.53    0.97
  -9  -1   8    3.01    1.02
  -1  10   8    4.22    1.00
 -11   3  -8   16.77    1.94
   8 -11  -8   10.66    1.97
   3   8  -8   16.55    3.95
   3   8  -8   12.79    1.82
  11  -3   8   10.18    1.36
  -8  11   8   11.12    2.81
  11  -3   8   14.39    1.86
   7 -11  -8   23.89    2.39
   4   7  -8   31.32    3.05
   4   7  -8   22.67    2.43
 -11   4  -8   22.97    2.43
  11  -4   8   24.61    3.73
  -7  11   8   25.12    2.79
  11  -4   8   22.81    1.94
   6 -11  -8   -0.49    1.04
   5   6  -8    1.55    1.19
 -11   5  -8   -0.72    1.64
  11  -5   8   -0.24    0.83
  11  -5   8    0.98    0.88
  -6  11   8    0.18    1.46
   5 -11  -8   -0.21    0.86
 -11   6  -8    0.90    1.52
  11  -6   8   -1.36    0.74
  -5  11   8    0.48    1.50
 -11   7  -8   22.38    2.80
   4 -11  -8   24.50    2.12
  -4  11   8   21.60    2.25
  11  -7   8   25.82    2.30
  11  -7   8   27.19    2.52
 -11   8  -8   14.67    1.99
   3 -11  -8   15.27    1.64
 -11   8  -8   15.16    2.66
  11  -8   8   14.50    2.04
  11  -8   8   13.43    1.97
  -3  11   8   13.29    1.72
   0   0  -9    0.05    0.38
   0   0   9    0.78    0.47
  -1   0  -9    0.35    0.37
   0   1  -9   -0.16    0.30
   0  -1   9   -0.15    0.39
  -1   1   9   -0.16    0.37
   1   0   9   -0.21    0.36
   0  -1  -9    0.51    0.43
  -1   1  -9   -0.13    0.29
  -1   1  -9    0.12    0.33
   1   0  -9    0.02    0.37
  -1   0   9    0.29    0.48
   0   1   9   -0.50    0.34
   1  -1   9    0.20    0.37
  -1   2  -9   20.81    1.33
  -1   2  -9   19.66    1.46
  -1  -1  -9   17.22    1.30
  -2   1   9   17.69    1.55
   1  -2   9   14.16    2.38
   1   1   9   20.02    1.43
  -2  -1  -9    7.84    0.92
  -2  -1  -9    8.66    0.60
  -1   3  -9    9.53    1.00
   2   1   9    8.12    1.07
  -3   2   9   10.13    1.34
   1  -3   9    9.21    1.10
  -2   0  -9    0.02    0.21
   0   2  -9    0.01    0.36
  -2   0  -9   -0.05    0.37
  -2   2   9    0.16    0.40
   2   0   9    0.13    0.37
   0  -2   9    0.13    0.35
  -2   1  -9   19.89    1.16
  -2   1  -9   18.59    1.40
   1   1  -9   19.66    1.53
  -1  -1   9   18.82    1.55
   2  -1   9   20.13    1.46
  -1   2   9   18.75    1.42
  -2   2  -9    0.00    0.37
  -2   2  -9    0.17    0.31
   2   0  -9    0.71    0.51
   0   2   9   -0.14    0.37
  -2   0   9    0.59    0.49
   2  -2   9   -0.16    0.31
  -2   3  -9    8.37    0.93
  -2   3  -9    8.85    1.02
   2  -3   9    9.00    1.09
  -3   1   9   11.22    1.25
   1   2   9    8.81    1.03
  -2   4  -9    0.61    0.46
  -2   4  -9    1.23    0.54
   2  -4   9    0.62    0.49
   2   2   9    0.57    0.45
  -4   2   9    0.84    0.52
  -2   5  -9   25.08    1.75
  -2   5  -9   26.77    1.76
   2  -5   9   26.42    1.80
  -5   3   9   26.81    1.89
   3   2   9   23.15    1.49
  -1   4  -9    3.69    0.74
  -1   4  -9    5.00    0.81
  -3  -1  -9    4.43    0.77
   3   1   9    4.16    0.79
  -4   3   9    6.40    1.13
   1  -4   9    5.55    0.93
  -3   0  -9   -0.19    0.20
   0   3  -9    0.15    0.35
  -3   0  -9   -0.09    0.37
   0  -3   9   -0.37    0.31
   3   0   9    0.10    0.34
  -3   3   9    0.39    0.51
  -3   1  -9    9.63    1.03
   1   2  -9    6.23    1.02
  -3   1  -9    8.01    0.73
  -1  -2   9   11.31    1.22
   3  -1   9    8.00    1.07
  -2   3   9    8.14    0.99
  -3   2  -9    9.45    1.02
  -3   2  -9    8.21    0.82
   2   1  -9   10.28    1.18
   3  -2   9    9.88    1.44
  -1   3   9    9.63    1.04
  -2  -1   9    9.82    1.17
  -3   3  -9   -0.27    0.26
  -3   3  -9    0.02    0.38
   0   3   9   -0.32    0.33
   3  -3   9   -0.12    0.37
  -3   0   9   -0.30    0.39
  -3   4  -9    4.36    0.75
  -3   4  -9    4.90    0.93
   1   3   9    5.55    0.88
   3  -4   9    5.70    0.96
  -4   1   9    3.50    0.84
  -3   5  -9   28.19    1.78
  -3   5  -9   26.53    1.86
   3  -5   9   25.95    1.79
   2   3   9   24.78    1.55
  -5   2   9   27.30    1.96
  -3   6  -9    0.80    0.55
  -6   3   9    1.58    0.70
   3   3   9    1.32    0.53
   3  -6   9    1.31    0.62
  -3   7  -9    0.50    0.53
   3  -7   9    0.33    0.62
   4   3   9   -0.28    0.37
  -7   4   9   -0.24    0.58
  -2   6  -9    2.49    0.81
   2  -6   9    1.99    0.70
   4   2   9    1.55    0.57
  -6   4   9    2.17    0.77
  -1   5  -9   -0.04    0.47
  -1   5  -9    0.44    0.53
   1  -5   9    1.12    0.58
   4   1   9    0.26    0.40
   0   4  -9   -0.21    0.39
  -4   0  -9   -0.09    0.42
  -4   0  -9   -0.14    0.22
   0   4  -9    0.09    0.40
   4   0   9   -0.03    0.38
   0  -4   9    0.18    0.45
   1   3  -9    5.17    0.92
  -4   1  -9    4.06    0.81
  -4   1  -9    4.71    0.61
   4  -1   9    6.21    0.99
  -3   4   9    6.01    1.21
  -1  -3   9    5.97    1.01
  -4   2  -9    1.21    0.53
  -4   2  -9    0.69    0.36
   2   2  -9    0.70    0.46
  -2   4   9    0.79    0.44
  -2  -2   9    0.42    0.50
   4  -2   9    0.93    0.69
   1  -4  -9    5.49    0.61
  -4   3  -9    5.53    0.99
  -4   3  -9    4.39    0.74
   3   1  -9    5.38    0.97
   4  -3   9    4.44    0.86
   4  -3   9    5.13    0.78
  -1   4   9    8.03    1.07
  -3  -1   9    4.76    0.97
  -4   4  -9    0.31    0.49
  -4   4  -9    0.00    0.35
   4  -4   9    0.42    0.36
  -4   0   9   -0.62    0.38
   4  -4   9    0.52    0.48
   0   4   9    0.09    0.37
  -4   5  -9    0.50    0.50
  -4   5  -9   -0.09    0.43
   1   4   9    0.75    0.48
  -5   1   9    0.82    0.65
   4  -5   9    1.11    0.58
  -4   6  -9    0.58    0.52
  -4   6  -9    1.11    0.59
  -6   2   9    1.30    0.75
   4  -6   9    2.56    0.74
   2   4   9    1.88    0.63
  -4   7  -9    0.28    0.48
  -7   3   9   -0.28    0.54
   4  -7   9   -0.10    0.49
   3   4   9   -0.28    0.38
  -4   8  -9   -0.36    0.63
  -4   8  -9    0.37    0.54
  -8   4   9    1.15    0.81
   4   4   9   -0.32    0.39
   4  -8   9    0.09    0.58
  -4   9  -9    4.29    1.14
  -4   9  -9    4.68    1.27
   9  -5  -9    5.75    1.30
   5   4   9    5.74    0.81
  -9   5   9    4.85    1.15
  -9   5   9    4.52    1.18
   4  -9   9    6.13    1.16
   8  -5  -9    2.74    0.89
  -3   8  -9    2.61    0.90
  -3   8  -9    3.22    1.03
   5   3   9    2.00    0.64
   3  -8   9    3.33    0.91
  -2   7  -9    2.98    0.84
  -2   7  -9    5.66    1.22
   2  -7   9    4.39    0.89
   5   2   9    4.11    0.78
  -1   6  -9   18.11    1.66
  -1   6  -9   16.18    1.58
   6  -5  -9   18.08    1.61
   5   1   9   19.05    1.43
   1  -6   9   19.79    1.54
   5  -5  -9    0.10    0.39
   0   5  -9   -1.19    0.74
  -5   0  -9    0.62    0.29
  -5   0  -9   -0.75    0.39
   0   5  -9    0.35    0.52
   5   0   9    0.12    0.45
   0  -5   9    0.03    0.41
  -5   1  -9    0.81    0.52
   1   4  -9    0.43    0.57
  -5   1  -9    0.34    0.31
   4  -5  -9    1.49    0.54
   5  -1   9    0.55    0.48
   5  -1   9    0.59    0.32
  -1  -4   9    0.64    0.54
   2   3  -9   25.40    1.91
   3  -5  -9   24.77    1.46
  -5   2  -9   25.37    1.87
  -5   2  -9   26.01    1.39
  -2  -3   9   27.46    1.89
   5  -2   9   26.80    1.77
   5  -2   9   22.75    1.29
  -5   3  -9   26.69    1.78
   2  -5  -9   24.24    1.29
  -5   3  -9   25.51    1.47
   3   2  -9   24.59    1.88
   5  -3   9   24.14    1.41
   5  -3   9   23.59    1.71
  -3  -2   9   26.11    1.92
   1  -5  -9    0.87    0.31
  -5   4  -9    0.07    0.51
  -5   4  -9    0.76    0.48
   5  -4   9    0.20    0.39
   5  -4   9    0.16    0.46
  -1   5   9    0.22    0.39
  -4  -1   9    0.95    0.64
  -5   5  -9   -0.13    0.37
  -5   5  -9    0.14    0.45
   0   5   9   -0.16    0.32
   5  -5   9    0.62    0.44
   5  -5   9    0.08    0.51
  -5   0   9   -0.76    0.43
  -5   6  -9   16.70    1.67
  -5   6  -9   18.57    1.54
   1   5   9   16.91    1.29
   5  -6   9   17.66    1.65
  -6   1   9   19.97    1.84
   5  -6   9   21.22    1.58
  -5   7  -9    3.47    0.84
   2   5   9    3.72    0.71
   5  -7   9    3.78    0.91
   5  -7   9    3.38    0.85
  -7   2   9    4.37    1.12
  -5   8  -9    0.64    0.79
  -5   8  -9    2.23    0.79
  -8   3   9    0.46    0.74
   3   5   9    2.25    0.59
   5  -8   9    2.51    0.83
  -8   3   9    2.63    1.04
  -5   9  -9    5.15    1.17
  -5   9  -9    4.28    1.22
   4   5   9    4.60    0.73
  -9   4   9    2.15    1.06
  -9   4   9    4.87    1.31
   5  -9   9    6.49    1.23
  -5  10  -9    5.19    1.78
  10  -5  -9    3.26    1.29
  -5  10  -9    5.94    1.37
 -10   5   9    4.56    1.28
   5 -10   9    4.96    1.09
 -10   5   9    3.36    1.42
  11  -6  -9   -0.40    1.47
  -5  11  -9    0.55    0.95
   5 -11   9    0.05    0.79
 -11   6   9   -0.96    0.84
 -11   6   9   -0.69    1.79
  10  -6  -9   -1.38    1.04
  -4  10  -9   -1.37    1.52
  -4  10  -9    0.29    0.77
   4 -10   9    0.57    0.83
 -10   6   9    2.07    1.29
   6   4   9    0.23    0.57
  -3   9  -9    5.42    1.19
   9  -6  -9    3.25    1.19
  -3   9  -9    3.98    1.29
  -9   6   9    5.31    1.41
   3  -9   9    5.34    1.01
   6   3   9    4.08    0.83
   8  -6  -9    3.88    1.00
  -2   8  -9    3.67    1.03
  -2   8  -9    5.01    1.12
  -8   6   9    3.37    0.98
   2  -8   9    3.44    0.88
   6   2   9    3.76    0.81
  -1   7  -9    0.12    0.69
  -1   7  -9   -0.26    0.52
   1  -7   9   -0.02    0.51
   6   1   9    0.20    0.49
   0   6  -9    0.51    0.61
   0   6  -9   -0.31    0.62
  -6   0  -9    0.42    0.44
   6  -6  -9   -0.29    0.51
   6   0   9   -0.05    0.25
   0  -6   9   -0.21    0.45
   6   0   9   -0.35    0.44
   1   5  -9   17.31    1.72
  -6   1  -9   18.12    1.43
   1   5  -9   15.92    1.60
   5  -6  -9   17.99    1.47
  -1  -5   9   17.92    1.47
   6  -1   9   16.47    1.05
  -6   2  -9    0.58    0.43
   4  -6  -9    1.81    0.64
  -6   2  -9    2.26    0.87
   2   4  -9    2.67    0.99
   6  -2   9    1.40    0.45
  -2  -4   9    0.96    0.58
   6  -2   9    1.83    0.68
   3  -6  -9    1.95    0.56
  -6   3  -9    2.09    0.57
  -3  -3   9    1.58    0.74
   6  -3   9    1.69    0.50
   6  -3   9    1.61    0.70
   4   2  -9    0.11    0.57
  -6   4  -9    2.08    0.60
  -6   4  -9    1.62    0.78
   2  -6  -9    1.59    0.47
   6  -4   9    0.78    0.45
   6  -4   9    1.95    0.70
  -4  -2   9    1.40    0.72
  -6   5  -9   16.85    1.43
  -6   5  -9   18.20    1.69
   1  -6  -9   18.76    0.96
   6  -5   9   16.82    1.61
  -5  -1   9   19.74    1.81
   6  -5   9   17.45    1.41
  -6   6  -9   -0.25    0.48
  -6   6  -9    0.12    0.64
   6  -6   9    0.16    0.60
  -6   0   9   -0.35    0.58
   6  -6   9   -0.47    0.41
   0   6   9   -0.09    0.42
  -6   7  -9    0.37    0.70
  -6   7  -9    0.79    0.63
   6  -7   9   -1.03    0.47
  -7   1   9   -0.18    0.56
  -7   1   9    1.62    0.81
   1   6   9   -0.21    0.44
   6  -7   9   -0.16    0.54
  -6   8  -9    4.94    1.10
  -6   8  -9    3.59    1.24
   2   6   9    3.89    0.76
   6  -8   9    3.35    0.99
  -8   2   9    1.78    0.78
  -8   2   9    2.33    0.93
   6  -8   9    3.82    1.02
  -6   9  -9    2.78    1.22
  -6   9  -9    5.64    1.22
   6  -9   9    5.88    1.15
   6  -9   9    5.34    1.14
  -9   3   9    5.70    1.41
  -6  10  -9    0.13    0.75
  10  -4  -9   -1.23    1.20
  -6  10  -9   -0.16    1.40
   6 -10   9   -0.66    0.65
 -10   4   9    0.84    1.18
 -10   4   9    0.51    0.96
  11  -5  -9    1.30    1.51
  -6  11  -9    0.59    0.80
  -6  11  -9    1.15    2.20
   6 -11   9   -0.43    0.77
 -11   5   9    0.13    1.06
 -11   5   9   -1.33    1.69
  11  -7  -9    1.36    1.52
  -4  11  -9   -1.40    0.83
   4 -11   9    0.37    0.75
   7   4   9    0.31    0.70
 -11   7   9   -1.63    1.94
  10  -7  -9    0.53    1.27
  -3  10  -9   -2.85    1.44
  -3  10  -9    0.04    0.80
   3 -10   9   -0.02    0.60
 -10   7   9   -1.50    1.28
   7   3   9    0.25    0.65
   9  -7  -9   -0.46    1.08
  -2   9  -9    1.71    1.13
  -2   9  -9    0.62    0.73
   2  -9   9    0.68    0.65
  -9   7   9    0.72    1.15
   7   2   9    0.78    0.62
   8  -7  -9   -0.77    0.68
  -1   8  -9    1.63    0.73
  -8   7   9   -0.33    0.83
   7   1   9    0.95    0.65
   1  -8   9    0.19    0.61
   7  -7  -9   -0.58    0.56
   0   7  -9   -0.17    0.72
   0   7  -9   -0.14    0.69
   7   0   9    0.03    0.31
   0  -7   9   -0.32    0.47
   7   0   9   -0.35    0.54
  -7   7   9   -0.42    0.65
   6  -7  -9    0.37    0.58
   1   6  -9   -0.52    0.71
   1   6  -9    0.67    0.63
  -7   1  -9    1.19    0.58
   7  -1   9    0.23    0.58
   7  -1   9    0.28    0.38
  -1  -6   9   -0.04    0.46
  -7   2  -9    3.70    0.69
   2   5  -9    2.19    0.82
  -7   2  -9    1.83    0.69
   2   5  -9    2.70    0.89
   5  -7  -9    4.21    0.81
   7  -2   9    4.11    0.97
  -2  -5   9    4.44    0.81
   7  -2   9    3.66    0.67
   4  -7  -9   -0.28    0.41
   3   4  -9    0.62    0.66
  -7   3  -9   -1.12    0.59
  -7   3  -9   -0.26    0.38
  -3  -4   9   -0.47    0.48
   7  -3   9    0.32    0.56
   7  -3   9   -0.19    0.42
   4   3  -9    0.81    0.70
  -7   4  -9    0.73    0.51
   3  -7  -9    0.57    0.44
  -7   4  -9    0.52    0.57
   7  -4   9   -0.63    0.41
  -4  -3   9    0.74    0.62
   7  -4   9   -0.03    0.52
   2  -7  -9    5.20    0.69
  -7   5  -9    5.15    0.93
  -7   5  -9    3.53    0.91
   7  -5   9    3.52    1.00
  -5  -2   9    3.55    0.98
   7  -5   9    3.34    0.77
  -7   6  -9   -0.17    0.50
  -7   6  -9   -1.06    0.73
   7  -6   9   -0.14    0.60
  -6  -1   9   -0.36    0.64
   7  -6   9    0.00    0.82
  -7   7  -9   -0.11    0.52
  -7   7  -9    0.45    0.76
  -7   0   9    0.04    0.61
  -7   0   9    0.21    0.72
   7  -7   9    0.00    0.62
   7  -7   9   -0.11    0.54
   0   7   9    0.11    0.42
  -7   8  -9   -0.43    0.61
  -7   8  -9   -0.93    1.05
  -8   1   9    2.41    0.91
   7  -8   9    1.16    0.75
   1   7   9    0.00    0.50
  -8   1   9   -0.19    0.80
  -7   9  -9    0.45    1.18
  -7   9  -9    0.21    0.56
   7  -9   9    0.26    1.02
  -9   2   9    0.62    0.87
   7  -9   9    1.38    0.83
  -7  10  -9    0.09    1.41
  -7  10  -9    0.46    0.77
   7 -10   9   -0.73    0.66
   7 -10   9    0.31    1.13
 -10   3   9    0.32    0.96
  11  -4  -9   -1.58    1.56
  -7  11  -9    0.10    1.91
  -7  11  -9   -0.56    0.85
 -11   4   9   -0.74    1.05
   7 -11   9    0.14    0.91
  10  -8  -9    1.34    1.23
  -2  10  -9    1.63    1.52
  -2  10  -9    0.82    0.92
 -10   8   9    1.49    1.58
   2 -10   9    1.53    0.72
   8   2   9    1.83    0.88
  -1   9  -9    2.88    1.09
   9  -8  -9    5.03    1.36
  -1   9  -9    3.40    1.34
  -9   8   9    4.38    1.44
   8   1   9    3.51    1.04
   1  -9   9    3.61    0.80
   0   8  -9   -0.34    0.93
   8  -8  -9   -0.67    0.79
   0   8  -9    0.41    0.76
   8   0   9   -0.59    0.37
   8   0   9    0.86    0.69
   0  -8   9    0.16    0.49
  -8   8   9    0.67    1.02
   1   7  -9    0.37    0.93
  -8   1  -9    1.23    0.65
   7  -8  -9    0.61    0.75
   1   7  -9    0.97    0.77
  -7   8   9    2.29    0.86
  -1  -7   9    1.14    0.54
   8  -1   9    0.46    0.66
   2   6  -9    3.43    1.16
  -8   2  -9    2.40    0.79
   2   6  -9    4.78    1.27
   8  -2   9    4.37    0.72
  -2  -6   9    3.74    0.72
  -6   8   9    3.27    1.51
   8  -2   9    2.42    0.86
   3   5  -9    2.14    1.04
  -8   3  -9    3.00    0.88
  -8   3  -9    0.99    0.58
   5  -8  -9    1.99    0.76
   8  -3   9    1.18    0.55
   8  -3   9    2.44    0.87
  -3  -5   9    2.32    0.70
  -8   4  -9   -0.40    0.67
   4  -8  -9   -0.31    0.46
  -8   4  -9   -0.66    0.40
   4   4  -9    0.82    0.79
  -4  -4   9    0.88    0.60
   8  -4   9    0.77    0.64
   8  -4   9    0.13    0.50
   3  -8  -9    2.63    0.66
  -8   5  -9    3.16    0.81
  -8   5  -9    2.05    1.04
  -5  -3   9    0.58    0.69
   8  -5   9    2.93    0.77
   8  -5   9    2.05    0.88
  -8   6  -9    3.53    0.95
   2  -8  -9    4.94    0.74
   8  -6   9    3.63    0.98
   8  -6   9    3.01    0.98
  -6  -2   9    3.30    0.79
  -6  -2   9    3.80    1.01
  -8   7  -9    1.73    0.84
  -8   7  -9    4.19    1.21
   8  -7   9    1.02    0.74
  -7  -1   9    0.87    0.67
  -7  -1   9    0.34    0.78
   8  -7   9    1.10    0.77
  -8   8  -9   -0.39    0.60
  -8   8  -9    1.46    1.12
  -8   0   9   -0.36    0.76
   8  -8   9   -0.18    0.76
  -8   0   9   -0.82    0.81
   8  -8   9   -0.16    0.62
  -8   9  -9    3.93    1.63
  -8   9  -9    3.92    1.14
  -9   1   9    1.91    1.06
  -9   1   9    3.20    1.22
   8  -9   9    4.61    1.25
   8  -9   9    3.99    1.12
  -8  10  -9    1.28    0.91
  -8  10  -9   -2.87    1.49
 -10   2   9    2.35    1.24
   8 -10   9    2.93    1.25
   8 -10   9    1.36    0.92
 -10   2   9    2.20    1.29
  -1  10  -9    2.38    1.86
  -1  10  -9    1.44    1.03
  10  -9  -9   -1.61    1.50
 -10   9   9    3.10    2.23
   9   1   9    0.56    0.88
   9  -9  -9   -0.25    1.16
   0   9  -9   -0.15    1.44
   0   9  -9    0.03    0.75
  -9   9   9   -3.07    1.30
   9   0   9    0.69    0.79
   1   8  -9    3.33    1.45
   1   8  -9    6.98    1.55
   8  -9  -9    2.96    1.17
   9  -1   9    5.20    1.13
   9  -1   9    3.81    0.72
  -9   2  -9   -0.01    0.71
   2   7  -9    0.45    0.88
   2   7  -9    1.18    1.23
   7  -9  -9    0.37    0.84
   9  -2   9    0.90    0.84
   9  -2   9    0.44    0.57
  -7   9   9    0.74    1.09
   6  -9  -9    4.72    1.07
   3   6  -9    6.49    1.42
  -9   3  -9    3.14    0.97
   9  -3   9    4.80    1.15
  -6   9   9    4.23    1.17
   9  -3   9    6.06    0.97
  -9   4  -9    3.30    1.16
  -9   4  -9    3.95    0.91
   5  -9  -9    5.85    1.07
   9  -4   9    6.05    1.25
  -4  -5   9    4.53    0.71
   9  -4   9    5.33    0.98
  -5   9   9    3.21    1.04
   4  -9  -9    5.17    0.95
  -9   5  -9    3.26    1.35
  -9   5  -9    5.38    1.04
  -5  -4   9    4.80    0.85
  -5  -4   9    3.96    0.67
   9  -5   9    5.04    1.18
  -4   9   9    3.77    1.15
   9  -5   9    3.00    0.91
  -9   6  -9    4.75    1.07
   3  -9  -9    5.15    0.89
   9  -6   9    4.80    1.28
   9  -6   9    3.89    0.97
  -6  -3   9    4.74    0.97
  -6  -3   9    4.35    0.82
   2  -9  -9    0.72    0.52
  -9   7  -9    1.44    0.81
  -9   7  -9   -0.05    1.08
  -7  -2   9   -0.40    0.79
  -7  -2   9    0.65    0.64
   9  -7   9    1.30    0.90
   9  -7   9    1.65    0.92
  -9   8  -9    4.96    1.25
  -9   8  -9    4.37    1.64
   9  -8   9    4.03    1.28
  -8  -1   9    2.67    1.06
   9  -8   9    3.66    1.19
  -9   9  -9   -0.06    0.62
   9  -9   9    0.15    0.74
  -9   0   9   -0.41    1.00
   9  -9   9    0.06    1.08
  -9  10  -9    1.08    0.89
  -9  10  -9    2.57    1.82
   9 -10   9    1.10    1.99
 -10   1   9    1.74    1.15
 -10   1   9   -1.25    1.21
   9 -10   9    1.21    0.99
   9 -10  -9    0.86    1.54
   1   9  -9    1.90    1.92
   1   9  -9    1.46    1.12
  10  -1   9    2.27    0.76
  10  -1   9    1.18    0.90
  -9  10   9    1.28    2.21
   2   8  -9   -0.40    1.74
 -10   2  -9    1.32    0.87
   8 -10  -9    1.76    1.37
   2   8  -9    0.57    1.10
  10  -2   9    1.94    0.98
  10  -2   9    1.43    0.75
  -8  10   9   -1.84    1.39
   3   7  -9    1.85    1.45
   3   7  -9    0.54    0.93
   7 -10  -9    2.11    1.10
  -7  10   9    1.48    1.27
  10  -3   9   -0.33    0.85
  10  -3   9    0.64    0.71
   4   6  -9    0.14    0.90
   6 -10  -9    1.18    0.97
 -10   4  -9   -0.48    1.06
   4   6  -9    0.58    1.29
  -6  10   9    0.97    1.23
  10  -4   9   -0.63    0.83
  10  -4   9    0.21    0.78
 -10   5  -9    4.90    1.47
   5   5  -9    1.92    1.31
  10  -5   9    5.91    1.35
  10  -5   9    6.01    2.21
  -5  10   9    4.35    1.32
   4 -10  -9    0.34    0.71
 -10   6  -9   -0.67    1.25
 -10   6  -9    0.30    0.78
  -4  10   9   -0.74    1.02
  10  -6   9    0.30    0.78
  10  -6   9    0.79    0.88
   3 -10  -9    1.00    0.69
 -10   7  -9   -0.64    0.73
 -10   7  -9    0.07    1.64
  -3  10   9   -1.83    1.69
  10  -7   9    0.47    0.85
 -10   8  -9    0.64    0.88
 -10   8  -9    4.35    1.77
  -2  10   9    2.62    1.07
  -8  -2   9    1.31    0.89
  -8  -2   9    0.65    0.75
  10  -8   9    1.25    0.98
  10  -8   9    0.35    1.17
 -10   9  -9    1.25    0.92
 -10   9  -9    3.11    1.83
  -1  10   9   -0.23    1.55
  -9  -1   9    1.38    0.98
  -9  -1   9    1.05    0.97
  10  -9   9    1.31    1.36
  10  -9   9    0.53    0.93
   4   7  -9   -0.20    0.98
   4   7  -9    3.08    1.83
   7 -11  -9   -2.42    1.46
  11  -4   9    1.73    0.97
  11  -4   9   -1.77    0.83
 -11   5  -9    3.09    1.74
   5   6  -9    0.29    1.58
   6 -11  -9    1.14    1.15
   5   6  -9   -0.82    0.99
  11  -5   9   -0.58    1.00
  -6  11   9    1.62    1.53
  11  -5   9    1.30    1.12
   5 -11  -9   -2.27    0.86
 -11   6  -9   -0.60    1.67
  11  -6   9    2.05    1.11
  11  -6   9   -0.13    0.96
  -5  11   9    4.13    1.57
   4 -11  -9    0.22    0.87
 -11   7  -9    0.60    0.91
 -11   7  -9    0.66    1.91
  -4  11   9   -0.53    1.42
  11  -7   9   -0.66    0.89
  11  -7   9   -0.59    1.10
   0   0 -10   28.02    1.85
   0   0  10   25.15    1.80
  -1   0 -10    0.76    0.50
   0   1 -10    0.73    0.53
  -1   1  10    1.32    0.64
   1   0  10    1.72    0.58
   0  -1  10    1.35    0.61
   0  -1 -10    0.32    0.41
  -1   1 -10    0.57    0.48
  -1   1 -10    0.81    0.42
   1   0 -10    1.07    0.52
   1  -1  10    1.49    0.67
   0   1  10    0.94    0.55
  -1   0  10    1.95    0.65
  -1   2 -10    3.67    0.92
  -1   2 -10    3.75    0.77
  -1  -1 -10    5.23    0.90
   1   1  10    3.31    0.76
  -2   1  10    4.22    1.00
   1  -2  10    6.21    1.14
  -2  -1 -10   -0.04    0.21
  -2  -1 -10   -0.36    0.39
  -1   3 -10    0.37    0.45
  -1   3 -10    0.50    0.43
   2   1  10    0.25    0.43
   1  -3  10    0.20    0.48
  -3   2  10    0.25    0.49
  -2   0 -10    0.56    0.30
   0   2 -10    0.80    0.62
  -2   0 -10    0.65    0.51
  -2   2  10    0.63    0.53
   2   0  10    0.91    0.54
   0  -2  10    0.88    0.58
   1   1 -10    4.95    1.01
  -2   1 -10    3.29    0.82
  -2   1 -10    4.91    0.72
  -1  -1  10    5.92    1.15
  -1   2  10    5.21    1.01
   2  -1  10    5.11    0.96
  -2   2 -10    0.23    0.35
  -2   2 -10    0.57    0.46
   2   0 -10    0.59    0.55
  -2   0  10    0.74    0.60
   2  -2  10    0.78    0.47
   0   2  10    0.72    0.56
  -2   3 -10    0.02    0.34
  -2   3 -10   -0.06    0.44
   1   2  10    0.37    0.49
   2  -3  10    0.01    0.41
  -3   1  10   -0.42    0.42
  -2   4 -10    0.07    0.41
  -2   4 -10   -0.24    0.36
   2   2  10   -0.09    0.39
  -4   2  10    0.06    0.48
   2  -4  10   -0.31    0.38
  -2   5 -10    0.22    0.49
   3   2  10    0.91    0.52
  -5   3  10    0.76    0.59
   2  -5  10   -0.22    0.42
  -1   4 -10    4.06    0.86
  -1   4 -10    3.62    0.80
  -3  -1 -10    3.14    0.70
  -3  -1 -10    4.17    0.46
   1  -4  10    3.22    0.84
   3   1  10    4.13    0.85
  -4   3  10    4.79    0.93
  -3   0 -10   11.19    1.17
  -3   0 -10   10.28    0.75
   0   3 -10   11.34    1.25
   0   3 -10    7.08    1.07
   0  -3  10    6.56    1.08
   3   0  10    7.66    1.08
  -3   3  10    8.96    1.22
  -3   1 -10   -0.24    0.28
   1   2 -10   -0.13    0.44
  -3   1 -10    1.18    0.61
   3  -1  10    0.19    0.40
  -1  -2  10   -0.50    0.36
  -2   3  10    0.75    0.57
   2   1 -10    0.48    0.49
  -3   2 -10    0.23    0.34
  -3   2 -10   -0.25    0.39
  -2  -1  10   -0.07    0.53
   3  -2  10   -0.19    0.39
  -1   3  10    0.40    0.44
  -3   3 -10    8.47    0.97
  -3   3 -10    7.32    1.03
  -3   0  10    8.75    1.28
   0   3  10    8.37    1.14
   3  -3  10   12.59    1.32
  -3   4 -10    3.59    0.76
  -3   4 -10    3.07    0.73
  -4   1  10    4.35    1.03
   1   3  10    4.34    0.87
   3  -4  10    4.60    0.90
  -3   5 -10    0.68    0.56
  -3   5 -10    0.69    0.63
   2   3  10   -0.45    0.41
   3  -5  10    0.35    0.54
  -5   2  10    0.00    0.53
  -3   6 -10    1.31    0.68
   3   3  10    0.83    0.51
   3  -6  10    0.04    0.52
  -6   3  10    0.71    0.73
  -3   7 -10    8.47    1.27
   4   3  10    7.97    1.03
  -7   4  10    7.18    1.26
   3  -7  10    6.62    1.18
  -2   6 -10    0.07    0.50
   4   2  10    0.26    0.48
  -6   4  10    0.00    0.62
   2  -6  10    0.46    0.55
  -1   5 -10    0.42    0.60
   1  -5  10    0.99    0.59
  -5   4  10    0.72    0.56
   4   1  10    0.21    0.50
   0   4 -10   32.86    2.18
  -4   0 -10   31.20    1.32
   0   4 -10   32.99    2.09
  -4   0 -10   31.30    1.86
   0  -4  10   38.84    2.27
  -4   4  10   34.27    2.12
   4   0  10   33.81    1.98
   1   3 -10    4.43    0.99
  -4   1 -10    3.43    0.56
  -4   1 -10    4.36    0.84
  -3   4  10    4.79    0.96
  -1  -3  10    5.26    1.13
   4  -1  10    4.24    0.95
   2   2 -10    0.12    0.50
  -4   2 -10   -0.14    0.31
  -4   2 -10    0.15    0.39
  -2  -2  10   -0.18    0.53
  -2   4  10    0.46    0.45
   4  -2  10    0.13    0.42
  -4   3 -10    2.57    0.70
   1  -4 -10    5.25    0.67
  -4   3 -10    3.27    0.66
   3   1 -10    3.31    0.79
   4  -3  10    4.04    0.89
  -3  -1  10    5.80    1.21
  -1   4  10    4.94    0.91
  -4   4 -10   32.54    1.87
   0  -4 -10   31.70    1.20
  -4   4 -10   30.92    2.04
  -4   0  10   34.21    2.33
   4  -4  10   34.00    2.13
   0   4  10   30.85    1.86
  -4   5 -10    0.64    0.58
  -4   5 -10    0.75    0.52
   1   4  10    0.63    0.48
   4  -5  10    0.60    0.57
  -5   1  10    0.48    0.63
  -4   6 -10   -0.18    0.67
  -4   6 -10    1.22    0.70
  -6   2  10    0.98    0.69
   2   4  10    0.13    0.49
   4  -6  10    0.72    0.62
  -4   7 -10    9.78    1.43
   4  -7  10    8.36    1.30
  -7   3  10    7.92    1.35
   3   4  10    8.76    1.06
  -4   8 -10    9.09    1.37
  -8   4  10    8.37    1.51
   4  -8  10    9.02    1.34
   4   4  10   10.19    1.11
  -8   4  10    5.07    1.11
  -4   9 -10   -1.61    1.15
  -4   9 -10   -0.01    0.69
   5   4  10    0.75    0.57
  -9   5  10   -0.60    0.66
  -9   5  10    1.13    1.53
  -3   8 -10   -0.44    0.54
  -3   8 -10    0.05    0.91
   8  -5 -10   -0.71    0.82
  -8   5  10   -0.16    0.65
   3  -8  10    0.42    0.66
  -8   5  10    0.41    0.74
   5   3  10    0.18    0.53
  -2   7 -10    0.43    0.69
   7  -5 -10    0.40    0.61
   2  -7  10    0.74    0.68
  -7   5  10   -0.26    0.70
   5   2  10   -0.36    0.48
  -1   6 -10    1.50    0.69
  -1   6 -10    2.11    0.90
   6  -5 -10    1.91    0.81
   5   1  10    1.58    0.63
   1  -6  10    1.78    0.74
   5  -5 -10   -0.12    0.49
   0   5 -10    0.87    0.62
  -5   0 -10   -0.05    0.25
  -5   0 -10   -0.14    0.45
   0   5 -10   -0.55    0.42
   0  -5  10    0.38    0.53
   5   0  10   -0.32    0.43
   4  -5 -10    0.30    0.44
  -5   1 -10    0.63    0.48
  -5   1 -10   -0.03    0.34
   1   4 -10    1.87    0.80
  -1  -4  10    0.18    0.55
   5  -1  10    0.87    0.57
  -5   2 -10   -0.02    0.36
   3  -5 -10    0.26    0.43
   2   3 -10    0.75    0.71
  -5   2 -10    0.54    0.55
   5  -2  10   -0.03    0.44
  -2  -3  10    0.54    0.64
  -5   3 -10    0.61    0.53
   2  -5 -10    0.32    0.36
  -5   3 -10    0.15    0.37
  -3  -2  10    0.35    0.65
   5  -3  10    0.29    0.40
   5  -3  10    0.21    0.47
  -2   5  10    0.14    0.42
   1  -5 -10    0.55    0.31
  -5   4 -10    0.27    0.44
  -5   4 -10   -0.26    0.51
  -4  -1  10    0.33    0.58
  -1   5  10    0.77    0.57
   5  -4  10    0.25    0.48
   5  -4  10    0.57    0.46
  -5   5 -10    0.85    0.71
  -5   5 -10    0.32    0.46
   5  -5  10   -0.05    0.42
  -5   0  10   -0.12    0.56
   0   5  10    0.07    0.47
   5  -5  10   -0.35    0.38
  -5   6 -10    0.65    1.02
  -5   6 -10    1.49    0.67
   1   5  10    1.95    0.69
   5  -6  10    0.90    0.63
  -6   1  10    0.42    0.64
  -5   7 -10    0.13    0.70
  -5   7 -10   -0.92    0.61
  -7   2  10   -0.40    0.63
   5  -7  10    0.20    0.59
   2   5  10    0.05    0.55
  -5   8 -10   -0.28    0.60
  -5   8 -10   -0.81    0.76
   3   5  10   -0.36    0.49
  -8   3  10    0.74    0.81
   5  -8  10    0.72    0.66
  -5   9 -10   -0.54    1.04
  -5   9 -10    0.39    0.66
  -9   4  10    1.11    1.08
   5  -9  10    0.51    0.73
  -9   4  10    0.60    0.89
   4   5  10   -0.30    0.50
  10  -5 -10   -1.20    1.21
  -5  10 -10    1.77    1.46
  -5  10 -10   -1.67    0.70
 -10   5  10    0.25    0.91
   5 -10  10   -0.80    0.70
 -10   5  10   -1.17    1.34
  -4  10 -10    3.28    1.57
  10  -6 -10    2.38    1.31
  -4  10 -10    0.37    0.79
 -10   6  10   -1.76    1.38
   4 -10  10   -0.90    0.64
   6   4  10    0.17    0.62
 -10   6  10   -0.87    0.81
  -3   9 -10   -0.07    0.75
  -3   9 -10    0.85    1.18
   9  -6 -10    0.29    1.16
  -9   6  10    0.67    0.96
   3  -9  10   -0.11    0.64
  -9   6  10   -1.75    1.16
   6   3  10    0.48    0.60
  -2   8 -10    0.91    0.73
   8  -6 -10    1.09    0.81
  -2   8 -10    1.32    0.91
   2  -8  10    1.16    0.73
   6   2  10    1.72    0.69
  -8   6  10    1.23    1.08
   7  -6 -10   -0.48    0.55
  -1   7 -10    0.80    0.71
  -1   7 -10   -0.18    0.75
   6   1  10    0.78    0.59
   1  -7  10    0.88    0.62
   6  -6 -10    0.75    0.71
  -6   0 -10    1.92    0.65
   0   6 -10    3.87    1.04
   0   6 -10    3.84    1.13
   6   0  10    3.22    0.81
   0  -6  10    2.65    0.80
   1   5 -10    1.02    0.69
  -6   1 -10    1.44    0.46
   5  -6 -10    2.57    0.79
   1   5 -10    1.32    0.80
  -6   1 -10    0.43    0.57
  -1  -5  10    1.16    0.68
   6  -1  10    0.98    0.66
  -6   2 -10    0.81    0.58
   4  -6 -10    0.66    0.51
  -6   2 -10    0.93    0.43
   2   4 -10    1.34    0.77
  -2  -4  10   -0.04    0.53
   6  -2  10    0.49    0.38
   6  -2  10    0.64    0.58
   3   3 -10   -0.13    0.61
  -6   3 -10    0.01    0.39
   3  -6 -10    0.11    0.44
  -6   3 -10   -0.21    0.53
   6  -3  10   -0.57    0.43
  -3  -3  10    0.53    0.57
   6  -3  10    0.44    0.37
  -6   4 -10   -0.16    0.42
   4   2 -10    1.23    0.69
  -6   4 -10    0.88    0.61
   2  -6 -10    0.25    0.34
   6  -4  10    0.25    0.45
  -4  -2  10    0.52    0.69
   6  -4  10    0.31    0.54
  -6   5 -10    1.43    0.65
  -6   5 -10    0.30    0.85
   1  -6 -10    1.86    0.41
  -1   6  10    1.02    0.56
  -5  -1  10    2.30    0.89
   6  -5  10    1.48    0.57
   6  -5  10    1.31    0.70
  -6   6 -10    1.42    0.73
  -6   0  10    3.05    1.09
   6  -6  10    2.37    0.88
   6  -6  10    1.15    0.85
   0   6  10    2.60    0.72
  -6   7 -10    0.85    0.80
  -6   7 -10    0.24    0.57
  -7   1  10   -0.40    0.75
   6  -7  10    0.72    0.66
   1   6  10    0.42    0.57
   6  -7  10   -0.29    0.61
  -6   8 -10    1.05    1.06
  -6   8 -10    2.22    0.92
  -8   2  10    0.34    0.79
  -8   2  10    2.31    1.01
   6  -8  10    1.15    0.72
   2   6  10    1.64    0.71
  -6   9 -10    2.26    1.32
  -6   9 -10    0.87    0.84
   3   6  10    0.89    0.61
  -9   3  10   -0.13    1.14
   6  -9  10    0.01    0.76
  -9   3  10    1.32    1.00
  -6  10 -10    0.25    0.78
  10  -4 -10   -0.53    1.08
  -6  10 -10   -2.61    1.56
   6 -10  10   -0.10    0.71
 -10   4  10    0.16    0.95
  -3  10 -10    5.72    1.65
  10  -7 -10    0.58    1.19
  -3  10 -10    3.53    1.25
   7   3  10    2.31    0.87
   3 -10  10    3.04    0.95
 -10   7  10    1.96    1.66
   9  -7 -10   -0.65    0.99
  -2   9 -10   -1.92    1.29
  -2   9 -10   -0.32    0.68
   7   2  10    0.97    0.73
   2  -9  10   -0.23    0.61
  -9   7  10    2.44    1.32
   8  -7 -10    0.42    0.85
  -1   8 -10   -0.34    0.74
  -1   8 -10    1.37    1.02
   1  -8  10   -0.08    0.52
   7   1  10   -0.69    0.59
  -8   7  10   -0.99    0.86
   0   7 -10   11.55    1.78
   0   7 -10    9.45    1.71
   0  -7  10   11.28    1.30
  -7   7  10   10.30    1.57
   7   0  10   10.10    1.32
  -7   1 -10   -0.36    0.60
   1   6 -10    0.74    0.72
   1   6 -10   -0.02    0.78
  -1  -6  10    0.84    0.55
   7  -1  10   -0.37    0.34
   7  -1  10    0.90    0.64
   5  -7 -10    0.05    0.54
   2   5 -10   -0.44    0.77
  -7   2 -10    0.54    0.43
   2   5 -10   -0.27    0.66
   7  -2  10    0.31    0.44
  -2  -5  10   -1.20    0.47
   7  -2  10   -0.12    0.55
  -7   3 -10   10.28    1.09
  -7   3 -10   11.53    1.51
   3   4 -10    9.10    1.47
   4  -7 -10    9.06    1.16
  -3  -4  10   10.46    1.43
   7  -3  10    9.41    1.41
   7  -3  10    9.01    1.05
  -7   4 -10    9.05    1.27
  -7   4 -10    8.55    1.13
   4   3 -10   10.03    1.53
   3  -7 -10    9.74    1.01
   7  -4  10    8.52    1.40
  -4  -3  10    7.65    1.37
   7  -4  10   10.48    1.13
  -7   5 -10    0.52    0.52
  -7   5 -10   -0.64    0.77
   2  -7 -10   -0.27    0.35
   7  -5  10    0.57    0.53
  -5  -2  10    0.98    0.77
   7  -5  10   -0.43    0.57
  -7   6 -10    0.06    0.59
   7  -6  10    0.94    0.69
  -6  -1  10   -0.26    0.66
   7  -6  10    0.15    0.56
  -7   7 -10    9.27    1.40
  -7   7 -10    7.85    1.46
  -7   0  10   10.46    1.34
   7  -7  10   14.19    1.51
   7  -7  10   11.36    1.61
  -7   0  10   12.42    1.76
   0   7  10   13.09    1.27
  -7   8 -10    0.75    1.06
  -7   8 -10   -0.07    0.65
   7  -8  10   -0.79    0.75
  -8   1  10    1.71    0.85
   7  -8  10    0.70    0.76
  -8   1  10    0.60    0.83
   1   7  10    1.22    0.65
  -7   9 -10    1.87    1.00
  -7   9 -10    2.36    1.41
   7  -9  10    0.52    0.91
  -9   2  10    0.16    0.89
   2   7  10   -0.32    0.69
  -9   2  10   -1.69    0.96
   7  -9  10    0.66    0.77
  -7  10 -10    4.53    1.69
  -7  10 -10    1.70    0.92
 -10   3  10    0.42    1.31
 -10   3  10    1.17    1.07
   7 -10  10    3.54    1.17
  -2  10 -10    0.87    0.96
  -2  10 -10   -1.62    1.74
  10  -8 -10   -0.85    1.48
   2 -10  10    0.41    0.70
 -10   8  10   -2.64    1.61
   8   2  10    1.37    0.88
  -1   9 -10   -0.12    0.86
   9  -8 -10    0.71    1.07
   1  -9  10    0.48    0.62
   8   1  10    1.68    0.83
  -9   8  10    1.15    1.46
   8  -8 -10    2.96    1.30
   0   8 -10    2.46    1.23
   0   8 -10    1.17    1.02
   0  -8  10    0.91    0.61
   8   0  10    2.47    0.86
  -8   8  10    0.86    1.16
   7  -8 -10    1.07    0.86
   1   7 -10   -0.49    0.72
  -8   1 -10   -0.18    0.66
   1   7 -10    1.55    1.10
  -1  -7  10    1.24    0.63
  -7   8  10    0.47    0.94
   8  -1  10    0.57    0.54
   8  -1  10    0.16    0.68
   2   6 -10   -2.21    1.07
  -8   2 -10    1.46    0.78
   2   6 -10    1.43    0.90
   8  -2  10    1.07    0.55
  -2  -6  10    1.55    0.71
   8  -2  10    0.91    0.78
   3   5 -10    0.48    0.89
  -8   3 -10    0.35    0.73
  -8   3 -10   -0.37    0.48
   5  -8 -10   -1.61    0.61
  -3  -5  10   -0.38    0.55
   8  -3  10   -0.88    0.48
   8  -3  10   -0.30    0.58
   4  -8 -10   10.16    1.20
  -8   4 -10   11.03    1.53
  -8   4 -10    9.08    1.19
   4   4 -10    7.84    1.51
  -4  -4  10   11.42    1.36
   8  -4  10   10.40    1.22
   8  -4  10    9.38    1.49
  -8   5 -10    0.53    0.84
  -8   5 -10   -0.39    0.54
   3  -8 -10    0.27    0.47
  -5  -3  10   -0.91    0.61
   8  -5  10   -0.44    0.58
   8  -5  10   -1.45    0.92
   2  -8 -10    1.74    0.55
  -8   6 -10    0.24    0.69
   8  -6  10    2.07    1.06
  -6  -2  10    2.02    0.94
   8  -6  10    1.56    0.80
  -8   7 -10   -0.09    0.63
  -8   7 -10   -0.67    0.98
   8  -7  10   -0.17    0.78
  -7  -1  10    0.88    0.72
   8  -7  10    0.60    0.77
  -7  -1  10    0.06    0.83
  -8   8 -10    0.33    1.23
  -8   8 -10    2.46    0.98
   0   8  10    1.65    0.73
  -8   0  10    3.69    1.18
   8  -8  10    1.69    0.93
  -8   0  10    0.34    0.86
   8  -8  10    2.86    1.13
  -8   9 -10   -0.20    0.64
  -9   1  10   -0.75    0.82
   1   8  10    0.05    0.68
   8  -9  10    0.11    0.99
  -9   1  10    0.23    1.11
   8  -9  10    0.27    0.76
  -8  10 -10    3.93    1.91
  -8  10 -10    0.01    0.72
 -10   2  10    0.10    1.08
   8 -10  10   -0.63    0.74
   9  -9 -10    0.56    1.36
   0   9 -10    0.27    1.05
   0   9 -10   -1.06    1.68
   9   0  10    0.89    0.89
  -9   9  10    0.62    1.58
   8  -9 -10    2.62    1.42
   1   8 -10   -0.15    0.99
   1   8 -10   -0.42    1.46
  -8   9  10    2.48    1.49
   9  -1  10   -0.20    0.77
   9  -1  10    0.99    0.61
   2   7 -10   -1.86    0.63
   7  -9 -10   -0.59    0.87
   2   7 -10   -0.05    1.33
  -9   2 -10   -0.07    0.84
   9  -2  10    0.85    0.61
  -2  -7  10    0.26    0.47
  -7   9  10    0.49    1.08
   9  -2  10    0.02    0.83
   6  -9 -10   -0.39    0.73
   3   6 -10    0.23    0.97
   3   6 -10    0.11    1.15
  -9   3 -10    0.68    0.90
   9  -3  10    0.03    0.60
   9  -3  10    0.44    0.86
  -3  -6  10    0.70    0.55
  -6   9  10   -0.50    0.92
  -9   4 -10    0.10    0.56
   4   5 -10    1.47    1.15
  -9   4 -10    0.34    0.94
   5  -9 -10    0.47    0.71
   9  -4  10    0.69    0.64
  -5   9  10    0.16    0.91
  -4  -5  10    0.11    0.55
   9  -4  10    1.62    0.90
  -9   5 -10    0.55    0.78
   4  -9 -10    0.39    0.65
  -9   5 -10   -0.86    1.06
   9  -5  10    1.04    0.83
   9  -5  10   -0.64    0.62
  -5  -4  10    0.55    0.64
  -9   6 -10   -2.21    0.97
   3  -9 -10    0.77    0.62
  -9   6 -10   -0.91    0.63
  -6  -3  10    0.73    0.63
  -6  -3  10    1.15    0.78
   9  -6  10   -0.09    0.74
   9  -6  10   -0.21    0.76
  -9   7 -10    0.04    0.72
   2  -9 -10    0.50    0.51
  -9   7 -10    1.14    2.26
   9  -7  10   -0.22    0.86
   9  -7  10    0.59    0.91
  -7  -2  10   -0.12    0.85
  -7  -2  10    0.76    0.98
  -9   8 -10    0.59    1.44
  -9   8 -10    1.26    0.84
   9  -8  10    0.50    0.87
  -8  -1  10   -1.02    0.87
   9  -8  10   -0.46    0.95
  -8  -1  10    0.22    0.92
  -9   9 -10    1.07    0.86
  -9   9 -10    0.99    1.87
   9  -9  10    2.27    1.46
   9  -9  10    0.40    0.90
  -9   0  10    1.22    1.09
   0   9  10    1.75    0.83
  -9   0  10    0.43    0.95
   8 -10 -10    0.13    1.32
   2   8 -10   -0.30    1.01
   2   8 -10   -0.79    1.81
  -8  10  10    0.35    2.09
  10  -2  10   -0.13    0.72
  10  -2  10   -0.35    0.87
   3   7 -10    0.73    3.18
 -10   3 -10    1.68    1.74
   7 -10 -10    2.38    1.20
   3   7 -10    1.93    1.05
  10  -3  10    2.69    1.18
  10  -3  10    3.29    0.93
  -7  10  10    2.80    1.58
   4   6 -10   -1.60    1.48
   6 -10 -10    1.09    0.94
   4   6 -10   -0.31    0.91
 -10   4 -10    1.72    1.19
  10  -4  10   -0.24    0.78
  -6  10  10   -0.79    1.42
  10  -4  10    0.27    0.90
   5   5 -10   -1.53    1.30
 -10   5 -10   -0.74    1.30
  -5  10  10   -1.47    1.21
  10  -5  10    0.00    0.83
  10  -5  10   -0.71    0.81
 -10   6 -10   -1.97    1.34
   4 -10 -10    0.53    0.81
 -10   6 -10    0.59    0.84
  10  -6  10   -0.26    0.84
  -4  10  10    0.55    1.16
  10  -6  10    0.00    0.84
 -10   7 -10    0.03    1.57
 -10   7 -10    2.60    0.97
   3 -10 -10    2.45    0.82
  -3  10  10    1.95    1.14
  -7  -3  10    1.93    0.83
  10  -7  10    1.68    1.15
  10  -7  10    3.14    1.23
  -7  -3  10    2.49    0.89
 -10   8 -10    0.42    0.84
 -10   8 -10    1.14    1.89
  -8  -2  10    0.04    0.85
  10  -8  10   -0.08    0.91
  10  -8  10    0.73    1.31
  -8  -2  10   -0.07    0.86
  -2  10  10   -1.35    1.07
   0   0 -11    0.21    0.51
   0   0  11    0.07    0.45
  -1   0 -11   -0.78    0.36
   0   1 -11    0.11    0.54
  -1   0 -11   -0.36    0.27
  -1   1  11    0.05    0.49
   1   0  11    0.40    0.48
   0  -1  11   -0.24    0.43
   0  -1 -11    0.03    0.44
  -1   1 -11    0.04    0.46
  -1   1 -11   -0.30    0.29
   1   0 -11   -0.08    0.46
   1  -1  11   -0.26    0.39
  -1   0  11    0.44    0.56
  -1  -1 -11   94.09    3.65
  -1   2 -11   96.51    3.56
  -1   2 -11  100.10    4.02
   1   1  11  100.06    3.87
   1  -2  11   93.29    3.93
  -2   1  11  100.12    4.07
  -2  -1 -11   47.68    2.35
  -2  -1 -11   45.72    1.74
  -1   3 -11   48.26    2.64
  -1   3 -11   46.55    2.41
   1  -3  11   52.63    2.80
   2   1  11   52.00    2.56
  -3   2  11   51.01    2.78
  -2   0 -11    0.01    0.31
   0   2 -11    0.27    0.51
  -2   0 -11   -0.84    0.38
  -2   2  11    0.39    0.50
   2   0  11   -0.07    0.48
   0  -2  11    0.49    0.55
  -2   1 -11   96.33    3.30
   1   1 -11   97.73    4.02
  -2   1 -11   96.60    3.91
  -1  -1  11  101.60    4.14
  -1   2  11   95.30    3.99
   2  -1  11  100.66    3.94
  -2   2 -11   -0.19    0.50
  -2   2 -11   -0.59    0.26
   2   0 -11   -0.23    0.39
  -2   0  11   -0.53    0.36
   0   2  11    0.41    0.50
   2  -2  11    0.29    0.43
  -2   3 -11   45.09    2.54
  -2   3 -11   45.81    2.32
   2  -3  11   45.92    2.61
   1   2  11   48.48    2.51
  -3   1  11   47.98    2.76
  -2   4 -11   22.59    1.71
  -2   4 -11   22.82    1.80
   2  -4  11   23.83    1.89
   2   2  11   23.95    1.74
  -4   2  11   25.44    2.02
  -2   5 -11   29.73    2.12
  -2   5 -11   29.06    2.04
   3   2  11   28.41    1.87
   2  -5  11   29.50    2.10
  -5   3  11   31.75    2.28
  -1   4 -11    1.23    0.77
  -3  -1 -11    1.26    0.57
  -3  -1 -11    2.25    0.39
  -1   4 -11    1.97    0.72
   1  -4  11    1.94    0.81
   3   1  11    2.64    0.78
  -4   3  11    1.28    0.74
  -3   0 -11    0.33    0.50
  -3   0 -11   -0.57    0.25
   0   3 -11    0.37    0.50
   0   3 -11   -0.51    0.48
  -3   3  11    0.06    0.47
   3   0  11   -0.24    0.45
   0  -3  11   -0.47    0.39
  -3   1 -11   49.04    2.57
   1   2 -11   45.43    2.67
  -3   1 -11   47.06    1.99
  -1  -2  11   46.56    2.72
  -2   3  11   50.49    2.63
   3  -1  11   50.36    2.58
  -3   2 -11   46.44    2.56
  -3   2 -11   46.26    2.15
   2   1 -11   53.30    2.81
  -2  -1  11   53.07    2.87
   3  -2  11   47.73    2.60
  -1   3  11   47.77    2.56
  -3   3 -11    0.17    0.35
  -3   3 -11   -0.16    0.43
   3  -3  11    0.48    0.53
   0   3  11   -1.02    0.39
  -3   0  11    0.02    0.49
  -3   4 -11    2.11    0.66
  -3   4 -11    1.06    0.68
  -4   1  11    1.71    0.76
   1   3  11    1.17    0.70
   3  -4  11    2.16    0.79
  -3   5 -11   29.60    2.00
  -3   5 -11   27.60    2.09
   2   3  11   28.37    1.85
  -5   2  11   29.93    2.30
   3  -5  11   28.22    2.09
  -3   6 -11   14.17    1.54
  -6   3  11   13.73    1.84
   3  -6  11   15.47    1.63
   3   3  11   12.71    1.30
  -3   7 -11    0.50    0.73
  -3   7 -11    0.43    0.67
   4   3  11    0.63    0.54
   3  -7  11    0.06    0.63
  -7   4  11   -0.02    0.67
  -2   6 -11   14.14    1.56
  -6   4  11   16.11    1.78
   2  -6  11   14.51    1.60
   4   2  11   14.88    1.36
  -1   5 -11    8.45    1.26
  -5   4  11   10.72    1.63
   4   1  11    8.82    1.23
   1  -5  11   10.94    1.50
  -4   0 -11   -0.26    0.27
   0   4 -11    0.54    0.58
  -4   0 -11   -0.02    0.47
   4   0  11    0.40    0.52
  -4   4  11   -0.22    0.46
   0  -4  11    0.77    0.62
  -4   1 -11    2.00    0.50
  -3   4  11    1.23    0.71
   4  -1  11    2.01    0.72
  -1  -3  11    1.72    0.73
  -4   2 -11   22.81    1.41
  -4   2 -11   23.29    1.80
  -2   4  11   23.70    1.81
   4  -2  11   24.51    1.86
  -2  -2  11   25.01    2.03
  -4   3 -11    1.69    0.57
  -4   3 -11    1.47    0.62
   3   1 -11    1.47    0.94
  -1   4  11    0.70    0.56
   4  -3  11    1.76    0.75
  -3  -1  11    2.22    0.84
   0  -4 -11    0.29    0.25
  -4   4 -11   -1.41    0.56
  -4   4 -11   -0.03    0.40
   4  -4  11   -0.14    0.46
   0   4  11   -0.47    0.45
  -4   0  11    0.13    0.61
  -4   5 -11    8.73    1.21
  -4   5 -11   12.58    1.64
   1   4  11    9.67    1.28
   4  -5  11    8.82    1.47
  -5   1  11   12.08    1.70
  -4   6 -11   12.55    1.48
   2   4  11   14.05    1.39
  -6   2  11   17.81    1.84
   4  -6  11   14.28    1.59
  -4   7 -11    0.15    0.86
  -4   7 -11    1.22    0.80
   4  -7  11    0.12    0.59
   3   4  11    1.41    0.63
  -7   3  11   -0.24    0.65
  -4   8 -11    1.60    1.07
  -4   8 -11    0.00    0.58
   4   4  11    1.17    0.62
   4  -8  11    0.86    0.78
  -8   4  11    0.48    0.91
  -8   4  11   -0.46    0.86
  -4   9 -11    1.82    0.90
  -4   9 -11    0.08    1.51
   9  -5 -11   -0.68    1.00
  -9   5  11   -0.27    1.18
   4  -9  11    0.82    0.77
  -9   5  11    1.45    0.97
   5   4  11    1.97    0.71
   8  -5 -11    6.15    1.27
  -3   8 -11    7.40    1.41
  -3   8 -11    6.90    1.47
   5   3  11    4.54    0.89
   3  -8  11    7.14    1.29
  -8   5  11    6.38    1.35
  -2   7 -11    2.34    0.83
  -2   7 -11    2.04    1.06
  -7   5  11    2.52    0.92
   5   2  11    4.61    0.93
   2  -7  11    2.11    0.83
  -1   6 -11   48.67    2.88
   5   1  11   47.68    2.50
  -6   5  11   55.18    3.05
   1  -6  11   48.54    2.75
   0   5 -11   -0.49    0.53
  -5   0 -11    0.25    0.30
  -5   0 -11    0.00    0.53
   0  -5  11    0.05    0.56
   5   0  11   -0.04    0.63
  -5   1 -11    8.77    0.86
   4  -5 -11   11.39    1.42
  -5   1 -11   11.05    1.33
   5  -1  11   11.39    1.35
  -4   5  11   11.98    1.61
  -1  -4  11    9.59    1.47
   3  -5 -11   27.03    1.69
  -5   2 -11   28.41    1.97
  -5   2 -11   27.25    1.51
   5  -2  11   28.00    2.01
  -3   5  11   27.25    1.93
  -2  -3  11   27.53    2.15
  -5   3 -11   27.25    1.97
  -5   3 -11   30.36    1.71
   2  -5 -11   30.70    1.58
  -2   5  11   26.90    2.15
  -3  -2  11   31.93    2.30
   5  -3  11   26.95    2.03
   1  -5 -11   11.18    0.83
  -5   4 -11   10.91    1.18
  -5   4 -11    7.62    1.28
  -1   5  11   10.12    1.34
   5  -4  11    9.65    1.43
  -4  -1  11    9.93    1.47
  -5   5 -11   -0.23    0.65
  -5   5 -11    0.28    0.50
   5  -5  11    0.10    0.58
   0   5  11   -0.03    0.50
  -5   0  11    0.30    0.76
  -5   6 -11   48.99    2.66
   5  -6  11   44.90    2.75
  -6   1  11   46.69    2.98
   1   5  11   45.62    2.42
  -5   7 -11    4.21    1.21
  -5   7 -11    2.57    0.87
  -7   2  11    4.20    1.16
   5  -7  11    4.63    1.08
   2   5  11    2.48    0.80
  -5   8 -11    7.54    1.40
  -5   8 -11    6.12    1.57
   3   5  11    7.96    1.04
   5  -8  11    7.32    1.63
  -8   3  11    7.97    1.55
  -5   9 -11    2.75    1.05
  -5   9 -11    0.09    1.66
  -9   4  11    0.08    0.87
   4   5  11    2.88    0.68
   5  -9  11    1.59    0.93
  -5  10 -11   16.86    2.17
  -5  10 -11   12.44    2.21
  10  -5 -11   16.85    2.47
 -10   5  11   20.98    2.71
   5   5  11   17.84    1.51
 -10   5  11   15.34    2.45
   5 -10  11   12.65    1.75
  10  -6 -11   -2.08    1.38
  -4  10 -11    3.38    1.17
  -4  10 -11   -1.25    1.70
 -10   6  11    2.52    1.17
   6   4  11    1.71    0.85
   4 -10  11    1.75    0.91
  -3   9 -11   12.76    1.87
   9  -6 -11   18.04    2.39
  -9   6  11   16.78    2.29
   6   3  11   14.22    1.51
  -9   6  11   12.78    2.08
   3  -9  11   13.92    1.77
   8  -6 -11   18.55    2.14
  -2   8 -11   20.63    2.51
  -2   8 -11   19.83    2.08
  -8   6  11   17.95    2.13
   6   2  11   24.02    1.76
  -8   6  11   23.41    2.29
   2  -8  11   20.91    1.86
  -1   7 -11    4.10    1.43
  -1   7 -11    3.35    0.99
   7  -6 -11    5.26    1.19
   6   1  11    4.24    0.97
   1  -7  11    3.58    0.98
  -7   6  11    5.79    1.34
  -6   0 -11   -0.36    0.53
   0   6 -11    1.25    0.93
   0   6 -11    0.14    0.60
   6   0  11   -0.88    0.51
   0  -6  11   -0.72    0.55
   1   5 -11   47.21    3.01
  -6   1 -11   48.41    1.96
  -6   1 -11   48.97    2.53
   1   5 -11   45.41    2.82
   5  -6 -11   51.87    2.64
  -1  -5  11   46.76    2.69
   6  -1  11   51.64    2.72
   2   4 -11   10.97    1.56
  -6   2 -11   15.63    1.16
   4  -6 -11   15.57    1.39
  -6   2 -11   13.67    1.47
   6  -2  11   15.26    1.60
  -2  -4  11   15.06    1.64
  -6   3 -11   14.32    1.52
   3   3 -11   13.61    1.97
   3  -6 -11   14.70    1.22
  -6   3 -11   13.33    1.21
   6  -3  11   13.97    1.59
  -3  -3  11   14.66    1.67
   6  -3  11   14.44    1.21
  -3   6  11   13.13    1.44
   2  -6 -11   13.66    1.05
  -6   4 -11   13.47    1.31
  -6   4 -11   14.21    1.61
   6  -4  11   15.16    1.62
  -4  -2  11   14.07    1.71
  -2   6  11   10.04    2.18
   6  -4  11   12.91    1.25
   1  -6 -11   44.94    1.68
  -6   5 -11   49.09    2.85
  -6   5 -11   48.61    2.52
  -5  -1  11   45.68    2.90
   6  -5  11   49.03    2.47
   6  -5  11   45.58    2.75
  -1   6  11   49.80    2.48
  -6   6 -11   -0.06    0.57
   0   6  11    0.41    0.57
   6  -6  11    0.21    0.61
   6  -6  11   -0.62    0.57
  -6   0  11   -0.84    0.70
  -6   7 -11    4.98    1.10
  -6   7 -11    4.99    1.24
   1   6  11    4.97    0.95
   6  -7  11    4.66    1.15
  -7   1  11    4.37    1.24
  -6   8 -11   20.96    2.05
  -6   8 -11   20.96    2.31
   6  -8  11   23.57    2.17
   2   6  11   21.01    1.69
  -8   2  11   22.30    2.33
  -6   9 -11   17.30    1.98
   3   6  11   12.36    1.35
  -9   3  11   13.75    1.83
  -9   3  11   16.49    2.27
   6  -9  11   18.24    2.07
  -6  10 -11    2.61    1.66
  -6  10 -11    3.40    1.22
  10  -4 -11    0.01    1.32
 -10   4  11    0.48    1.50
   6 -10  11    2.18    1.06
 -10   4  11    1.93    1.24
  -3  10 -11   -2.55    1.97
  10  -7 -11    0.97    1.79
  -3  10 -11    0.97    0.85
   7   3  11   -0.06    0.82
 -10   7  11   -1.49    1.72
 -10   7  11    0.85    1.07
   3 -10  11    1.76    0.92
  -2   9 -11    5.09    1.40
   9  -7 -11    5.49    1.61
  -2   9 -11    5.49    1.71
  -9   7  11    2.54    2.69
   7   2  11    3.19    0.97
   8  -7 -11    1.00    1.09
  -1   8 -11    2.19    1.06
  -1   8 -11   -2.08    1.04
   1  -8  11    0.18    0.64
  -8   7  11    0.77    1.09
   7   1  11    0.65    0.74
   0   7 -11    1.46    1.12
   0   7 -11   -0.24    0.69
   7  -7 -11    0.80    0.78
   0  -7  11   -0.50    0.58
   7   0  11    0.14    0.66
  -7   1 -11    5.97    1.07
   1   6 -11    3.77    1.09
   7  -1  11    5.05    1.07
  -1  -6  11    3.32    0.94
   2   5 -11    5.97    1.21
  -7   2 -11    3.47    0.71
   5  -7 -11    3.47    0.84
   2   5 -11    3.54    1.13
  -7   2 -11    4.55    1.02
  -2  -5  11    4.69    1.06
   7  -2  11    4.08    1.00
   7  -2  11    3.83    0.72
  -7   3 -11   -0.04    0.72
   3   4 -11    0.28    0.90
   4  -7 -11   -0.01    0.52
  -7   3 -11    0.31    0.54
   7  -3  11    0.89    0.52
  -3  -4  11    0.99    0.74
   7  -3  11    1.23    0.78
  -7   4 -11    2.48    0.87
   4   3 -11    1.81    0.93
  -7   4 -11    0.29    0.55
   3  -7 -11    1.04    0.50
  -4  -3  11    0.50    0.77
   7  -4  11   -0.02    0.65
   7  -4  11    0.87    0.53
  -7   5 -11    6.07    1.33
  -7   5 -11    3.55    0.84
   2  -7 -11    6.10    0.81
   7  -5  11    5.75    1.29
  -5  -2  11    3.25    1.06
   7  -5  11    3.84    0.87
  -7   6 -11    2.33    1.06
  -6  -1  11    4.32    1.16
   7  -6  11    6.37    1.29
   7  -6  11    2.92    0.81
  -1   7  11    5.01    1.02
  -7   7 -11   -0.35    0.54
  -7   7 -11   -1.69    0.99
   0   7  11    0.94    0.66
   7  -7  11    1.20    0.77
   7  -7  11    0.41    0.79
  -7   0  11   -0.51    0.76
  -7   8 -11    0.22    1.13
  -7   8 -11    0.52    0.79
  -8   1  11    0.59    0.92
   7  -8  11   -0.23    0.79
   7  -8  11    0.85    0.79
  -8   1  11    0.51    0.92
   1   7  11   -0.10    0.71
  -7   9 -11    3.65    1.66
  -7   9 -11    2.76    1.06
   7  -9  11    6.46    1.52
   2   7  11    4.87    1.01
  -9   2  11    6.81    1.57
  -7  10 -11    1.49    2.05
  -7  10 -11    0.55    0.78
 -10   3  11    0.43    1.07
 -10   3  11   -0.82    1.70
   7 -10  11   -0.89    0.83
   3   7  11    1.18    0.76
  -1   9 -11    3.16    1.57
  -1   9 -11    5.39    1.46
   9  -8 -11    5.29    1.66
   1  -9  11    4.43    0.97
   8   1  11    3.97    1.05
  -9   8  11    6.97    2.09
   0   8 -11   -0.69    1.39
   0   8 -11   -0.63    0.78
   8  -8 -11   -1.22    0.94
   0  -8  11   -0.44    0.60
   8   0  11   -0.09    0.70
  -8   8  11    0.27    1.38
  -8   1 -11    0.50    0.67
   1   7 -11    2.02    0.98
   1   7 -11   -0.51    1.28
   7  -8 -11   -1.10    0.84
   8  -1  11   -0.34    0.72
  -1  -7  11    1.26    0.66
  -7   8  11    1.26    1.10
   2   6 -11   21.06    2.49
  -8   2 -11   21.95    1.92
   2   6 -11   18.88    2.11
   8  -2  11   19.42    1.44
  -2  -6  11   21.77    1.76
   8  -2  11   24.80    2.09
   5  -8 -11    9.60    1.32
   3   5 -11    2.86    1.43
  -8   3 -11    6.89    1.29
  -8   3 -11    7.89    1.12
   8  -3  11    6.28    1.28
  -3  -5  11    5.59    1.12
   8  -3  11    5.23    0.90
  -8   4 -11    1.34    0.77
   4  -8 -11    1.19    0.72
   4   4 -11    2.03    1.10
  -8   4 -11    0.79    0.97
   8  -4  11    0.90    0.89
   8  -4  11    1.57    0.64
  -4  -4  11    1.29    0.79
   3  -8 -11    9.24    1.07
  -8   5 -11    5.59    1.31
  -8   5 -11    5.81    1.09
  -5  -3  11    7.37    1.33
   8  -5  11    5.79    1.04
   8  -5  11    4.97    1.18
   2  -8 -11   21.67    1.28
  -8   6 -11   22.23    1.85
   8  -6  11   18.72    1.74
  -6  -2  11   21.16    2.08
  -8   7 -11    0.88    0.72
  -8   7 -11    0.06    1.38
  -7  -1  11    0.53    0.80
   8  -7  11    0.86    0.82
  -7  -1  11   -0.89    0.79
  -1   8  11    0.74    0.66
   8  -7  11    0.59    0.82
  -8   8 -11    0.93    0.86
  -8   8 -11    2.75    1.30
   0   8  11   -0.17    0.68
   8  -8  11   -0.18    0.91
  -8   0  11    1.01    1.33
  -8   0  11   -0.11    0.87
   8  -8  11   -0.11    0.80
  -8   9 -11    2.18    1.86
  -8   9 -11    4.49    1.14
   1   8  11    6.05    1.14
  -9   1  11    6.09    1.44
   8  -9  11    2.48    1.42
   8  -9  11    3.86    1.27
  -9   1  11    3.21    1.32
   0   9 -11    0.30    2.01
   0   9 -11   -0.21    1.07
   9  -9 -11   -2.69    1.32
  -9   9  11    5.26    2.22
   9   0  11   -0.21    0.87
   0  -9  11    0.26    0.63
   1   8 -11    4.77    1.43
   8  -9 -11    7.42    1.54
   1   8 -11    1.98    1.79
   9  -1  11    6.10    1.28
  -8   9  11    3.92    1.70
  -1  -8  11    4.45    0.89
   2   7 -11    4.41    1.24
   2   7 -11    1.63    1.56
   7  -9 -11    4.70    1.41
  -9   2 -11    3.96    1.10
   9  -2  11    5.45    0.91
   9  -2  11    7.39    1.37
  -7   9  11    3.88    1.38
  -2  -7  11    3.74    0.85
   6  -9 -11    8.86    1.45
  -9   3 -11   16.26    1.90
   3   6 -11   15.28    2.24
   3   6 -11   13.00    1.90
   9  -3  11   15.75    1.91
  -6   9  11   12.71    1.79
  -3  -6  11   12.30    1.36
   9  -3  11   14.39    1.42
  -9   4 -11    2.52    0.85
   4   5 -11    3.53    1.39
  -9   4 -11    1.37    1.16
  -4  -5  11    0.13    0.66
   9  -4  11    1.39    0.96
  -9   5 -11    1.03    1.25
   4  -9 -11    2.34    0.80
  -9   5 -11    2.51    0.89
   9  -5  11    1.15    0.84
  -5  -4  11    1.33    0.81
   3  -9 -11   15.35    1.33
  -9   6 -11   12.73    1.68
  -6  -3  11   14.18    1.74
   9  -6  11   16.96    2.08
   9  -6  11   18.29    1.83
  -9   7 -11    2.77    1.05
  -9   7 -11    4.27    1.61
  -7  -2  11    3.65    1.21
  -7  -2  11    2.87    0.99
   9  -7  11    3.17    1.20
   9  -7  11    5.49    1.82
  -9   8 -11    1.26    1.66
  -9   8 -11    2.88    1.19
  -8  -1  11    5.60    1.29
  -1   9  11    6.73    1.23
   9  -8  11    6.06    1.40
   9  -8  11    4.58    1.27
  -8  -1  11    5.74    1.38
  -9   9 -11    0.40    0.87
  -9   9 -11   -2.16    1.83
   9  -9  11    0.15    0.87
   9  -9  11    2.01    1.42
  -9   0  11   -0.22    1.13
  -9   0  11    1.36    1.29
   0   9  11   -0.09    0.89
 -10   3 -11   -3.03    1.31
   3   7 -11   -0.07    2.04
   3   7 -11    1.01    1.03
   7 -10 -11    0.29    1.27
  10  -3  11   -0.92    0.88
  10  -3  11    0.05    0.81
  -7  10  11    7.10    2.07
 -10   4 -11    0.49    1.39
   4   6 -11    1.31    1.26
   6 -10 -11    2.81    1.19
   4   6 -11    0.01    1.77
  -6  10  11    3.73    1.59
  10  -4  11    1.86    1.17
  10  -4  11    1.85    0.97
 -10   5 -11   18.54    1.96
 -10   5 -11   16.16    2.55
  -5  10  11   14.16    1.94
  10  -5  11   19.06    2.27
  10  -5  11   16.47    1.88
   4 -10 -11    1.89    0.92
 -10   6 -11    2.79    1.01
 -10   6 -11    4.25    1.77
  -6  -4  11    2.68    0.84
  10  -6  11    2.72    1.08
  10  -6  11    2.99    1.21
  -6  -4  11    2.73    0.83
   3 -10 -11    0.35    0.69
 -10   7 -11   -0.49    1.72
 -10   7 -11    1.22    0.98
  -7  -3  11    0.55    0.87
  10  -7  11    0.57    0.91
  -3  10  11    1.14    1.30
  -7  -3  11   -0.63    0.81
  10  -7  11   -0.94    1.11
   0   0 -12   20.78    1.73
   0   0  12   16.33    1.65
  -1   0 -12    7.14    0.94
  -1   0 -12    7.97    1.33
   0   1 -12    8.33    1.40
   1   0  12    7.86    1.19
  -1   1  12    8.29    1.30
   0  -1  12    7.39    1.22
  -1   1 -12    5.17    1.02
   1   0 -12    7.95    1.33
  -1   1 -12    6.56    0.95
  -1   0  12    6.56    1.15
   0   1  12    6.10    1.06
   1  -1  12    8.17    1.24
  -1  -1 -12   50.48    3.19
  -1   2 -12   49.11    2.83
  -1   2 -12   55.71    2.59
   1  -2  12   50.88    2.86
   1   1  12   56.90    2.87
  -2   1  12   56.39    3.03
  -2  -1 -12   10.06    1.31
  -1   3 -12   10.79    1.27
  -1   3 -12    7.41    1.17
  -2  -1 -12   11.91    0.88
   2   1  12   13.36    2.38
   1  -3  12   12.84    1.72
  -3   2  12   10.39    1.50
  -2   0 -12   16.09    1.13
  -2   0 -12   13.31    1.42
   0   2 -12   15.12    1.60
  -2   2  12   12.49    1.50
   0  -2  12   14.40    1.62
   2   0  12   14.78    1.54
  -2   1 -12   51.61    2.29
  -2   1 -12   53.51    2.80
  -1   2  12   51.83    2.83
   2  -1  12   49.76    2.76
  -1  -1  12   55.95    3.01
  -2   2 -12   13.21    1.75
  -2   2 -12   12.37    1.20
   2   0 -12   16.00    1.62
  -2   0  12   14.36    1.60
   2  -2  12   14.89    1.55
   0   2  12   14.15    1.53
  -2   3 -12   11.91    1.45
  -2   3 -12    9.89    1.19
  -1  -2 -12   11.53    0.89
   1   2  12   12.36    1.60
  -3   1  12   11.14    1.65
   2  -3  12    9.81    1.39
  -2   4 -12   10.53    1.47
  -2   4 -12   11.84    1.37
  -2  -2 -12   11.41    0.73
  -4   2  12   12.70    1.78
   2  -4  12   12.10    1.72
   2   2  12   12.80    1.42
  -2   5 -12   28.97    2.08
   2  -5  12   23.62    2.07
   3   2  12   27.69    1.95
  -5   3  12   27.21    2.25
  -1   4 -12   19.47    1.83
  -1   4 -12   17.63    1.62
  -3  -1 -12   16.67    0.92
  -3  -1 -12   16.17    1.42
   3   1  12   17.76    2.00
   1  -4  12   17.65    1.76
  -4   3  12   19.78    1.84
  -3   0 -12   18.81    1.16
  -3   0 -12   13.87    1.46
   0   3 -12   20.57    2.26
   0   3 -12   18.90    1.67
   3   0  12   17.12    1.61
  -3   3  12   17.46    1.70
   0  -3  12   14.28    1.62
  -3   1 -12    9.76    1.34
   1   2 -12    9.93    1.60
  -3   1 -12   10.08    0.98
  -1  -2  12   13.23    1.60
   3  -1  12   10.59    1.31
  -2   3  12   12.47    1.50
   2   1 -12    9.52    1.40
  -3   2 -12   12.03    1.43
  -3   2 -12   11.04    1.11
  -1   3  12   11.78    1.43
  -2  -1  12   12.98    1.87
   3  -2  12    9.45    1.33
  -3   3 -12   18.00    1.47
  -3   3 -12   17.65    1.69
  -3   0  12   18.64    1.85
   3  -3  12   20.06    1.79
   0   3  12   20.93    2.09
  -1  -3 -12   16.34    0.89
  -3   4 -12   17.38    1.53
  -4   1  12   17.39    1.85
   1   3  12   16.78    1.63
   3  -4  12   18.15    1.78
  -3   5 -12   26.66    2.02
  -5   2  12   25.92    2.24
   3  -5  12   30.43    2.28
   2   3  12   29.26    1.96
  -3   6 -12    1.18    0.91
  -3   6 -12   -1.72    0.75
   3  -6  12    1.23    0.83
   3   3  12    1.77    0.73
  -6   3  12    0.78    0.88
  -3   7 -12   28.80    2.29
  -3   7 -12   24.01    2.30
   3  -7  12   28.29    2.26
   4   3  12   26.10    1.83
  -7   4  12   29.46    2.51
  -2   6 -12   -0.16    0.88
  -2   6 -12    3.02    0.97
   2  -6  12    2.45    0.90
   4   2  12    2.55    0.78
  -6   4  12    3.08    1.03
  -1   5 -12    1.00    0.68
  -5   4  12   -0.44    0.57
   4   1  12    0.01    0.62
   1  -5  12   -0.01    0.60
   0   4 -12   49.19    2.76
  -4   0 -12   47.69    1.80
  -4   0 -12   49.54    2.54
  -4   4  12   45.57    2.78
   0  -4  12   46.03    2.82
   4   0  12   46.67    2.60
  -4   1 -12   17.92    1.66
  -4   1 -12   18.89    1.22
  -3   4  12   20.36    1.82
   4  -1  12   20.10    1.77
  -1  -3  12   15.34    1.72
  -4   2 -12   16.31    1.59
   2   2 -12   10.27    1.49
  -4   2 -12   11.92    1.12
  -2  -2  12   14.11    1.66
  -2   4  12   12.73    1.46
   4  -2  12   14.04    1.55
  -4   3 -12   19.89    1.48
   3   1 -12   16.90    1.75
  -4   3 -12   17.60    1.69
   4  -3  12   17.11    1.72
  -1   4  12   18.60    1.71
  -3  -1  12   15.68    1.77
   0  -4 -12   44.13    1.71
  -4   4 -12   49.56    2.48
  -4   0  12   51.67    3.04
   4  -4  12   46.03    2.79
   0   4  12   48.53    2.66
  -4   5 -12    0.11    0.52
  -5   1  12   -0.29    0.64
   4  -5  12    0.20    0.65
   1   4  12   -0.75    0.54
  -4   6 -12    2.62    0.88
  -6   2  12    2.95    1.05
   2   4  12    3.31    0.93
   4  -6  12    2.08    0.83
  -4   7 -12   28.66    2.51
  -4   7 -12   31.78    2.34
   4  -7  12   27.45    2.30
   3   4  12   29.24    1.91
  -7   3  12   26.11    2.41
  -4   8 -12    8.93    1.79
  -4   8 -12    7.35    1.41
   4   4  12    7.86    1.10
   4  -8  12    7.16    1.40
  -8   4  12    7.56    1.51
   9  -5 -12    2.89    1.44
  -4   9 -12   -0.47    1.37
  -4   9 -12    2.11    1.00
  -9   5  12    1.74    1.27
  -9   5  12    3.88    1.38
   4  -9  12    2.15    0.97
   5   4  12   -0.60    0.71
  -3   8 -12   -0.36    1.63
   8  -5 -12    0.78    1.08
  -3   8 -12    0.43    0.78
   3  -8  12   -1.04    0.66
  -8   5  12    0.02    0.89
   5   3  12    0.03    0.63
  -2   7 -12   10.06    1.65
  -2   7 -12    7.62    1.33
   2  -7  12   10.06    1.58
  -7   5  12   13.14    2.01
   5   2  12   10.01    1.31
  -1   6 -12   25.79    2.13
  -6   5  12   23.22    2.19
   5   1  12   24.61    2.45
   1  -6  12   26.52    2.19
  -5   0 -12    1.95    0.45
   0   5 -12    1.14    0.77
  -5   0 -12    3.17    0.79
   5   0  12    1.85    0.83
   0  -5  12    2.73    1.00
  -5   5  12    2.72    0.95
  -5   1 -12   -0.57    0.33
   1   4 -12    0.59    0.69
  -1  -4  12    1.29    0.75
  -4   5  12   -0.55    0.51
   5  -1  12   -0.47    0.52
   3  -5 -12   23.96    1.66
  -5   2 -12   27.44    2.04
  -5   2 -12   26.58    1.55
  -2  -3  12   27.60    2.24
  -3   5  12   25.80    2.00
   5  -2  12   23.63    1.98
   2  -5 -12   26.64    1.57
  -5   3 -12   26.32    2.02
  -5   3 -12   28.47    1.72
  -2   5  12   27.10    2.04
  -3  -2  12   28.31    2.28
   5  -3  12   27.77    2.14
   1  -5 -12    0.31    0.37
  -5   4 -12    0.15    0.66
  -5   4 -12   -0.25    0.45
  -4  -1  12    0.18    0.68
   5  -4  12    0.08    0.53
  -5   5 -12    1.78    1.05
  -5   5 -12    2.39    0.76
   0   5  12    1.64    0.72
   5  -5  12    2.34    0.95
  -5   0  12    1.85    0.94
  -5   6 -12   27.18    2.57
   5  -6  12   23.47    2.08
  -6   1  12   28.69    2.44
   1   5  12   22.43    1.85
  -5   7 -12   10.48    1.51
  -5   7 -12    8.00    1.75
   5  -7  12    8.07    2.10
  -7   2  12    7.29    1.65
   2   5  12    8.92    1.25
  -5   8 -12    0.42    0.76
  -5   8 -12    0.97    1.21
  -8   3  12    0.29    0.98
   3   5  12   -0.69    0.59
   5  -8  12   -1.28    0.67
  -5   9 -12    3.95    1.58
  -5   9 -12    2.11    0.97
  -9   4  12    0.40    1.03
  -9   4  12    0.07    1.28
   4   5  12    0.45    0.65
   5  -9  12    2.10    1.04
  -5  10 -12    4.71    2.03
  10  -5 -12    5.00    1.84
  -5  10 -12    9.31    1.73
 -10   5  12   10.96    1.95
   5   5  12    9.49    1.22
   5 -10  12   10.05    1.67
  -4  10 -12    0.00    1.83
  10  -6 -12   -2.58    1.61
  -4  10 -12    0.39    0.99
 -10   6  12   -2.10    1.81
 -10   6  12    0.59    1.04
   4 -10  12    0.60    0.95
   6   4  12    0.55    0.85
   9  -6 -12    9.44    1.92
  -3   9 -12    9.38    2.13
  -3   9 -12   10.99    1.88
  -9   6  12   16.26    2.44
  -9   6  12   12.53    3.57
   3  -9  12   15.15    1.86
   6   3  12   11.44    1.37
  -2   8 -12    7.92    1.48
   8  -6 -12    6.25    1.46
  -2   8 -12    4.45    1.54
   6   2  12    7.44    1.21
  -8   6  12    8.50    1.71
   2  -8  12    8.42    1.83
  -1   7 -12    0.17    1.02
   7  -6 -12   -0.90    0.89
  -1   7 -12   -0.42    0.68
   6   1  12    0.31    0.68
   1  -7  12    0.06    0.67
  -7   6  12    0.39    0.79
   6  -6 -12    3.66    1.12
   0   6 -12    6.13    1.82
  -6   0 -12    7.63    1.03
   0   6 -12    4.47    1.22
   6   0  12    6.70    1.17
   0  -6  12    6.60    1.33
  -6   6  12    7.96    1.37
   1   5 -12   22.86    2.34
  -6   1 -12   25.36    1.41
  -6   1 -12   27.08    2.01
   1   5 -12   25.77    2.20
   5  -6 -12   26.70    2.00
  -5   6  12   25.82    2.16
  -1  -5  12   24.95    2.12
   6  -1  12   26.22    2.06
  -6   2 -12    2.58    0.88
   4  -6 -12    3.52    0.83
  -6   2 -12    2.68    0.65
   2   4 -12    2.18    0.99
   6  -2  12    2.57    0.92
  -4   6  12    3.90    1.04
  -2  -4  12    2.22    0.94
  -6   3 -12   -0.21    0.67
   3   3 -12   -0.01    0.70
  -6   3 -12    1.47    0.63
   3  -6 -12    1.38    0.61
   6  -3  12    1.77    0.88
  -3  -3  12    1.92    0.95
  -3   6  12    0.92    0.71
   2  -6 -12    2.46    0.60
  -6   4 -12    1.86    0.90
  -6   4 -12    3.54    0.85
  -2   6  12    2.39    0.84
  -4  -2  12    3.64    1.09
   6  -4  12    1.78    0.84
  -6   5 -12   27.22    1.97
   1  -6 -12   25.87    1.22
   6  -5  12   28.79    2.26
  -1   6  12   26.57    2.16
  -5  -1  12   26.91    2.35
  -6   6 -12    8.42    1.41
  -6   0  12    5.75    1.30
   6  -6  12    5.43    1.21
   0   6  12    8.49    1.35
  -6   7 -12    0.31    0.68
  -6   7 -12   -1.46    1.13
   1   6  12   -0.74    0.60
   6  -7  12    0.33    0.77
  -6   8 -12    7.36    1.83
  -6   8 -12    5.82    1.29
  -8   2  12    8.04    1.63
   6  -8  12    6.98    1.46
   2   6  12    8.12    1.21
  -6   9 -12   10.12    2.00
  -6   9 -12    9.35    1.65
   3   6  12   10.57    1.33
   6  -9  12   10.12    1.74
  -9   3  12    7.83    1.69
  -6  10 -12   -3.56    2.07
  -6  10 -12   -0.17    1.22
 -10   4  12    1.84    1.16
   6 -10  12    0.59    0.94
 -10   4  12    0.40    1.82
   4   6  12    1.15    0.82
   9  -7 -12    0.67    1.46
  -2   9 -12    5.49    1.49
  -2   9 -12    0.10    1.64
   2  -9  12    2.86    1.09
   7   2  12    2.59    1.04
  -9   7  12    3.38    1.62
  -9   7  12    4.05    1.34
  -1   8 -12   -0.23    0.82
   1  -8  12    0.10    0.81
   7   1  12   -0.17    0.73
  -8   7  12   -0.23    0.78
  -8   7  12   -1.82    1.46
   7  -7 -12   28.46    2.47
   0   7 -12   28.69    2.55
   0   7 -12   29.57    2.84
  -7   7  12   37.34    3.32
   7   0  12   34.68    2.37
   0  -7  12   31.11    2.23
   1   6 -12    0.39    0.74
   6  -7 -12   -1.88    0.67
  -7   1 -12   -0.36    0.68
   1   6 -12    1.28    1.10
  -1  -6  12    0.22    0.66
   7  -1  12   -0.85    0.61
  -6   7  12    0.19    0.76
   2   5 -12    7.30    1.46
  -7   2 -12    9.27    1.38
   2   5 -12   10.56    1.84
  -7   2 -12   11.72    1.14
   5  -7 -12    8.03    1.27
  -2  -5  12    8.80    1.46
   7  -2  12    8.31    1.42
  -5   7  12   10.78    1.69
   4  -7 -12   27.01    1.83
  -7   3 -12   30.41    2.23
   3   4 -12   27.18    3.16
  -7   3 -12   29.08    1.77
   7  -3  12   26.75    2.20
  -4   7  12   27.05    2.15
  -3  -4  12   28.09    2.28
   4   3 -12   31.03    2.60
  -7   4 -12   29.27    1.93
   3  -7 -12   30.46    1.74
  -7   4 -12   29.66    2.36
  -4  -3  12   24.83    2.25
  -3   7  12   29.88    2.14
   7  -4  12   30.09    2.36
   2  -7 -12    8.48    0.96
  -7   5 -12    7.82    1.23
   7  -5  12   10.07    1.35
  -2   7  12   13.09    1.50
  -5  -2  12   11.24    1.72
   7  -5  12    7.54    1.42
  -7   6 -12    1.04    1.05
  -7   6 -12    0.36    0.72
   7  -6  12    0.81    0.70
  -6  -1  12   -0.60    0.78
  -1   7  12    0.76    0.76
  -7   7 -12   26.99    2.69
  -7   7 -12   32.01    2.39
   7  -7  12   34.98    2.70
  -7   0  12   32.82    2.67
   0   7  12   35.69    2.26
  -7   8 -12    0.93    0.84
  -7   8 -12    1.16    1.40
  -8   1  12   -0.69    0.91
   7  -8  12    0.52    0.82
   1   7  12    0.81    0.84
  -7   9 -12    3.84    1.84
  -7   9 -12    2.81    1.18
  -9   2  12    2.73    1.24
   7  -9  12    4.06    1.27
  -9   2  12    4.37    1.45
   2   7  12    5.19    1.07
   9  -8 -12    2.12    1.77
  -1   9 -12    3.58    1.30
  -1   9 -12    3.04    2.05
   1  -9  12    3.42    1.06
  -9   8  12    0.77    1.08
   8   1  12    2.01    1.00
  -9   8  12   -4.64    1.92
   0   8 -12    2.12    1.63
   0   8 -12    0.77    0.99
   8  -8 -12    0.33    1.27
  -8   8  12   -0.02    1.38
   8   0  12    1.82    1.02
   0  -8  12    1.41    0.78
   1   7 -12    3.55    1.49
   1   7 -12    0.56    0.90
   7  -8 -12    1.15    1.03
  -8   1 -12    1.22    0.80
  -1  -7  12    1.08    0.78
   8  -1  12    0.42    0.87
   2   6 -12    8.18    1.56
  -8   2 -12    5.82    1.28
   2   6 -12    3.68    1.52
  -2  -6  12    6.55    1.19
   8  -2  12    6.58    1.33
  -8   3 -12    0.10    0.59
   3   5 -12    2.00    1.29
   5  -8 -12   -0.33    0.93
  -8   3 -12   -0.08    0.94
  -3  -5  12   -0.69    0.68
   8  -3  12    0.37    0.61
   8  -3  12   -0.10    0.73
   4   4 -12    5.79    1.58
  -8   4 -12    6.74    1.47
  -8   4 -12    7.13    1.15
   4  -8 -12    9.47    1.28
  -4  -4  12    9.03    1.50
   8  -4  12    8.90    1.55
   8  -4  12    8.23    1.18
  -8   5 -12    1.40    1.30
   3  -8 -12    0.55    0.60
  -5  -3  12   -1.09    0.71
   8  -5  12    0.20    0.82
  -3   8  12   -0.29    0.63
   8  -5  12   -0.15    0.70
  -8   6 -12    5.51    1.46
  -8   6 -12    6.95    1.28
   2  -8 -12    7.09    0.83
   8  -6  12    3.08    0.95
   8  -6  12    6.63    1.48
  -2   8  12    8.92    1.38
  -6  -2  12    9.79    1.70
  -8   7 -12   -0.11    0.68
  -8   7 -12    0.63    1.42
   8  -7  12   -1.07    0.80
  -1   8  12   -0.11    0.82
   8  -7  12    0.08    0.85
  -7  -1  12    1.27    1.09
  -8   8 -12    2.42    1.71
  -8   8 -12    3.12    1.14
   8  -8  12    0.16    1.01
  -8   0  12    2.25    1.36
  -8   0  12    3.14    1.15
   0   8  12    0.94    0.88
   8  -8  12    1.91    1.07
  -8   9 -12    1.48    0.90
  -8   9 -12    4.54    2.11
   1   8  12    3.16    1.11
   8  -9  12    1.26    1.08
  -9   1  12    1.53    1.20
   1   8 -12   -2.05    2.07
   1   8 -12    4.35    1.51
   8  -9 -12    0.96    1.55
   9  -1  12    2.77    1.07
  -1  -8  12    2.35    0.83
   2   7 -12    3.56    1.23
   7  -9 -12    4.68    1.50
  -9   2 -12    2.79    1.09
   2   7 -12    3.73    1.94
   9  -2  12    4.08    1.17
  -7   9  12    2.06    1.65
  -2  -7  12    4.53    1.02
  -9   3 -12    8.71    1.58
   3   6 -12   14.13    2.28
   6  -9 -12   14.51    1.81
   3   6 -12   13.47    2.14
   9  -3  12   10.67    1.68
  -3  -6  12   13.09    1.56
   9  -3  12   12.87    1.45
  -9   4 -12   -0.45    1.20
  -9   4 -12    2.70    0.96
   9  -4  12    1.67    0.83
   9  -4  12    2.85    1.33
  -4  -5  12   -0.20    0.77
  -9   5 -12    1.90    0.89
   4  -9 -12    2.40    0.83
  -5  -4  12    1.43    0.89
   9  -5  12    2.31    1.07
   9  -5  12    1.26    0.86
   3  -9 -12   12.77    1.30
  -9   6 -12   13.91    1.83
  -9   6 -12   13.31    2.06
   9  -6  12   14.38    2.03
  -3   9  12   14.71    1.71
  -6  -3  12    9.38    1.56
   9  -6  12    9.92    1.44
  -9   7 -12    6.39    1.34
  -9   7 -12   -0.13    1.74
  -7  -2  12    0.72    1.04
  -2   9  12    5.09    1.17
   9  -7  12    3.28    1.18
   9  -7  12    2.81    1.23
  -7  -2  12    4.85    1.36
  -9   8 -12    1.01    2.27
  -9   8 -12    1.42    1.05
   9  -8  12    3.05    1.30
   9  -8  12    0.34    1.00
  -8  -1  12    2.31    1.19
  -8  -1  12   -0.60    1.22
  -1   9  12    2.03    1.10
 -10   4 -12    3.54    1.52
   6 -10 -12   -1.31    1.19
   4   6 -12   -0.26    1.06
   4   6 -12   -4.16    2.02
  10  -4  12    0.12    1.06
  10  -4  12   -0.27    0.88
 -10   5 -12   11.13    1.58
   5 -10 -12    4.94    1.31
  -5  -5  12    9.71    1.27
  10  -5  12    8.90    1.67
  -5  -5  12    7.56    1.06
  10  -5  12    9.15    1.48
  -5  10  12    8.87    1.91
 -10   6 -12    0.20    0.96
 -10   6 -12    1.56    2.03
   4 -10 -12   -0.28    0.90
  -6  -4  12   -0.42    0.85
  -6  -4  12    0.14    0.87
  10  -6  12    0.39    1.10
  10  -6  12   -1.44    1.01
   0   0 -13    0.62    0.61
   0   0  13    0.43    0.61
  -1   0 -13   -0.41    0.57
  -1   0 -13    0.04    0.37
   0   1 -13    0.99    0.64
   0  -1  13   -0.52    0.45
   1   0  13   -0.23    0.60
  -1   1  13   -1.09    0.51
  -1   1 -13   -0.32    0.38
   1   0 -13   -0.33    0.53
  -1   1 -13   -0.60    0.58
  -1   0  13   -0.19    0.55
   1  -1  13    0.25    0.59
   0   1  13   -0.41    0.47
  -1  -1 -13   23.12    1.41
  -1   2 -13   19.39    1.87
  -1   2 -13   22.22    1.67
  -2   1  13   22.41    2.00
   1   1  13   18.53    1.83
   1  -2  13   20.14    1.90
  -2  -1 -13    2.21    0.51
  -1   3 -13    0.29    0.73
  -2  -1 -13    2.59    0.82
  -1   3 -13    1.79    0.74
   1  -3  13    2.10    0.86
   2   1  13    0.57    0.61
  -3   2  13    0.36    0.79
  -2   0 -13   -0.81    0.32
   0   2 -13    0.41    0.78
  -2   0 -13    1.48    0.70
  -2   2  13    0.33    0.65
   0  -2  13   -0.55    0.53
   2   0  13   -0.52    0.52
  -2   1 -13   20.54    1.47
  -2   1 -13   22.15    1.89
   1   1 -13   20.63    1.93
  -1  -1  13   18.71    1.88
   2  -1  13   21.14    1.89
  -1   2  13   20.10    1.88
   2   0 -13    0.55    0.75
  -2   2 -13   -0.22    0.43
  -2   2 -13   -0.04    0.57
   0   2  13    1.30    0.69
   2  -2  13    0.45    0.60
  -2   0  13    0.65    0.71
  -2   3 -13    2.46    0.90
  -1  -2 -13    0.57    0.39
  -2   3 -13    1.16    0.60
   2  -3  13    1.93    0.98
   1   2  13    2.25    0.88
  -3   1  13    2.48    1.02
  -2   4 -13    6.80    1.14
  -2  -2 -13    7.07    0.67
  -2   4 -13    4.43    1.40
  -4   2  13    7.61    1.38
   2  -4  13    7.25    1.34
   2   2  13    6.86    1.17
  -2   5 -13    0.00    0.74
  -2   5 -13   -0.05    0.55
  -5   3  13    0.19    0.69
   2  -5  13    0.09    0.72
   3   2  13    1.31    0.80
  -3  -1 -13    1.43    0.41
  -1   4 -13    1.13    0.73
   1  -4  13    0.98    0.72
   3   1  13    1.02    0.73
  -4   3  13    0.58    0.70
   0   3 -13    0.35    0.63
  -3   0 -13    0.11    0.35
   0   3 -13    0.35    0.60
  -3   0 -13    0.13    0.60
   3   0  13    0.02    0.56
   0  -3  13    0.04    0.55
  -3   3  13    0.18    0.61
  -3   1 -13   -0.96    0.54
  -3   1 -13    1.02    0.50
   1   2 -13    1.38    0.77
  -2   3  13    0.93    0.71
  -1  -2  13    1.97    0.91
   3  -1  13    1.53    0.79
   2   1 -13    1.80    0.82
  -3   2 -13    0.55    0.49
  -3   2 -13    2.04    0.87
  -1   3  13    1.74    0.78
  -2  -1  13    0.78    0.73
   3  -2  13    2.26    0.91
  -3   3 -13   -0.42    0.40
  -3   3 -13    0.90    0.76
   3  -3  13    0.44    0.59
  -3   0  13    0.04    0.59
   0   3  13    0.00    0.62
  -3   4 -13    0.83    0.64
  -3   4 -13    1.41    0.86
  -1  -3 -13    1.01    0.38
  -4   1  13    2.79    1.16
   1   3  13    0.69    0.74
   3  -4  13    1.40    0.86
  -3   5 -13    1.37    0.76
  -3   5 -13    0.61    0.73
  -5   2  13    0.69    0.85
   3  -5  13    1.29    0.86
   2   3  13    0.49    0.67
  -3   6 -13   -0.19    0.62
  -3   6 -13   -0.78    0.79
   3  -6  13   -0.48    0.65
  -6   3  13    1.43    0.92
   3   3  13    0.12    0.68
  -3   7 -13    0.20    0.73
  -3   7 -13    1.67    1.05
   3  -7  13    0.81    0.76
  -7   4  13    1.21    0.97
   4   3  13    0.43    0.66
  -2   6 -13    0.73    0.71
   4   2  13   -0.19    0.67
  -6   4  13    0.00    0.71
   2  -6  13    1.31    0.92
  -1   5 -13    1.53    1.11
  -1   5 -13    1.20    0.96
   1  -5  13    0.20    0.75
   4   1  13    1.16    0.70
  -5   4  13    2.00    0.91
   0   4 -13    0.14    0.63
  -4   0 -13   -0.74    0.60
   0   4 -13    1.04    0.73
  -4   0 -13   -0.89    0.50
   4   0  13   -0.10    0.56
  -4   4  13   -0.04    0.65
   0  -4  13    0.22    0.64
  -4   1 -13    0.84    0.45
  -4   1 -13    0.99    0.73
   4  -1  13    0.77    0.63
  -3   4  13    1.54    0.79
  -1  -3  13    0.62    0.70
  -4   2 -13    7.44    1.00
  -4   2 -13    5.30    1.10
   4  -2  13    6.08    1.26
  -2   4  13    7.17    1.29
  -2  -2  13    6.94    1.41
  -4   3 -13    1.96    0.84
  -4   3 -13    1.61    0.66
  -3  -1  13    2.26    0.98
  -1   4  13    2.00    0.87
   4  -3  13    0.83    0.69
   0  -4 -13   -0.86    0.32
  -4   4 -13    0.38    0.54
  -4   4 -13   -1.16    0.62
   0   4  13    0.56    0.65
   4  -4  13    0.33    0.70
  -4   0  13    0.52    0.69
  -4   5 -13    1.29    0.69
   1   4  13    1.72    0.86
  -5   1  13    0.98    0.74
   4  -5  13    1.31    0.91
  -4   6 -13    0.69    0.89
  -4   6 -13    0.70    0.68
   2   4  13   -0.76    0.57
   4  -6  13    0.29    0.73
  -6   2  13    0.77    0.80
  -4   7 -13    0.30    1.07
  -4   7 -13    1.09    0.81
   3   4  13   -0.46    0.64
   4  -7  13    2.35    0.98
  -7   3  13    0.98    0.87
  -4   8 -13    1.04    1.46
  -4   8 -13    0.46    0.78
   4  -8  13    0.32    0.87
  -8   4  13   -0.08    0.91
   4   4  13    1.83    0.78
  -4   9 -13   -0.72    0.76
   9  -5 -13    1.52    1.26
  -4   9 -13    2.22    1.69
   5   4  13    1.07    0.86
  -9   5  13   -0.96    2.65
   4  -9  13    1.05    0.96
  -9   5  13    0.29    1.08
  -3   8 -13    0.64    0.75
   5   3  13   -0.51    0.72
   3  -8  13   -0.59    0.77
  -8   5  13   -0.39    0.87
  -2   7 -13   -0.09    1.01
  -2   7 -13    0.96    0.74
  -7   5  13   -1.35    0.68
   2  -7  13   -0.32    0.82
   5   2  13    0.41    0.69
  -1   6 -13    2.66    0.99
  -1   6 -13    3.91    1.29
  -6   5  13    2.13    1.10
   5   1  13    2.65    0.95
   1  -6  13    2.82    1.04
   0   5 -13    0.39    0.82
  -5   0 -13    1.50    0.71
   0   5 -13    0.17    0.63
  -5   0 -13   -0.49    0.33
   5   0  13    0.34    0.65
   0  -5  13    0.87    0.82
  -5   5  13   -0.95    0.62
  -5   1 -13    1.69    0.78
  -5   1 -13    1.46    0.50
   1   4 -13    1.45    0.84
  -4   5  13    1.45    0.86
  -1  -4  13    1.62    0.95
   5  -1  13    1.67    0.82
  -5   2 -13    1.66    0.57
  -5   2 -13    1.08    0.79
   5  -2  13    2.31    0.88
  -3   5  13    1.04    0.75
  -2  -3  13    0.52    0.71
  -5   3 -13    0.32    0.76
   2  -5 -13    0.99    0.56
  -5   3 -13    1.08    0.59
  -2   5  13    1.47    0.84
   5  -3  13    0.20    0.67
  -3  -2  13    0.62    0.73
  -5   4 -13    1.22    0.69
   1  -5 -13    1.99    0.51
  -5   4 -13    0.57    0.75
   5  -4  13    1.73    0.86
  -1   5  13    1.13    0.78
  -4  -1  13    0.71    0.91
  -5   5 -13    0.19    0.60
  -5   0  13   -0.06    0.71
   0   5  13   -0.28    0.95
   5  -5  13   -0.05    0.65
  -5   6 -13    3.69    1.22
  -5   6 -13    3.68    0.98
   1   5  13    4.42    1.08
  -6   1  13    3.13    1.15
   5  -6  13    1.90    0.86
  -5   7 -13    0.41    0.73
  -5   7 -13   -0.29    1.16
  -7   2  13    1.08    0.99
   2   5  13    0.70    0.72
   5  -7  13   -0.40    0.71
  -5   8 -13   -0.47    0.74
  -5   8 -13    0.09    1.35
  -8   3  13    1.19    1.13
   3   5  13    0.58    0.75
   5  -8  13    0.21    0.88
  -5   9 -13   -3.50    1.62
  -5   9 -13   -1.85    0.71
  -9   4  13    2.16    1.62
  -9   4  13   -0.48    0.95
   4   5  13    1.46    0.77
   5  -9  13    0.86    0.96
   9  -6 -13    1.11    1.58
  -3   9 -13   -0.29    1.77
  -3   9 -13   -0.35    0.82
   6   3  13    0.71    0.86
   3  -9  13   -0.49    0.84
  -9   6  13    0.84    1.22
  -9   6  13   -0.57    1.67
  -2   8 -13    4.91    1.73
   8  -6 -13    2.22    1.54
  -2   8 -13    2.68    1.13
   6   2  13    3.48    1.01
  -8   6  13    4.92    1.45
   2  -8  13    2.74    1.10
   7  -6 -13    1.15    1.09
  -1   7 -13    4.05    1.15
  -1   7 -13    2.30    1.40
   6   1  13    2.86    0.99
  -7   6  13    3.62    1.25
   1  -7  13    1.15    1.11
   0   6 -13    1.74    1.20
   6  -6 -13   -0.83    0.83
   0   6 -13   -0.35    0.73
  -6   0 -13    0.06    0.60
   6   0  13    0.22    0.74
   0  -6  13    0.17    0.70
  -6   6  13    0.37    0.75
  -6   1 -13    2.35    0.59
  -6   1 -13    3.01    0.91
   1   5 -13    2.12    0.90
   1   5 -13    1.42    1.16
   6  -1  13    2.34    0.92
  -5   6  13    3.81    1.20
  -1  -5  13    2.94    1.04
  -6   2 -13   -0.45    0.42
   4  -6 -13   -0.01    0.65
  -6   2 -13    0.03    0.83
  -4   6  13    0.56    0.70
   6  -2  13    0.05    0.66
  -2  -4  13    0.03    0.74
  -6   3 -13    1.41    0.65
  -6   3 -13    0.77    0.84
   3  -6 -13    0.31    0.55
  -3   6  13    0.84    0.69
  -3  -3  13    1.34    0.83
   6  -3  13    0.86    0.79
   4   2 -13   -1.53    1.52
  -6   4 -13    0.04    0.90
   2  -6 -13   -0.55    0.42
  -6   4 -13    0.51    0.63
   6  -4  13    0.66    0.82
  -4  -2  13   -0.10    0.78
  -2   6  13   -0.55    0.62
  -6   5 -13    2.83    0.93
   1  -6 -13    4.27    0.61
  -5  -1  13    2.27    1.09
   6  -5  13    2.14    0.99
  -1   6  13    3.18    0.98
  -6   6 -13   -0.44    0.94
  -6   6 -13   -1.03    0.57
   0   6  13   -0.16    0.74
   6  -6  13   -0.55    0.95
  -6   7 -13    2.51    1.40
  -6   7 -13    2.96    1.00
  -7   1  13    2.07    1.14
   6  -7  13    2.94    1.09
   1   6  13    3.35    1.04
  -6   8 -13    2.06    1.97
  -6   8 -13    2.10    1.03
   2   6  13    4.68    1.01
  -8   2  13    2.19    1.18
   6  -8  13    3.88    1.31
  -6   9 -13   -0.28    0.88
  -6   9 -13   -3.64    1.95
   3   6  13   -0.55    0.83
  -9   3  13    1.00    1.48
  -9   3  13    0.66    1.12
   6  -9  13   -0.10    0.95
  -2   9 -13   -0.09    0.97
   9  -7 -13    3.70    1.68
  -9   7  13   -0.89    1.96
   2  -9  13    1.19    0.96
   7   2  13   -0.49    0.91
  -9   7  13    1.26    1.16
   8  -7 -13    1.00    1.25
  -1   8 -13    2.81    1.67
  -1   8 -13   -0.22    1.00
  -8   7  13    1.12    1.14
   1  -8  13   -0.21    0.82
   7   1  13    0.24    0.80
   0   7 -13    0.24    0.89
   7  -7 -13   -0.58    1.03
   0   7 -13   -0.23    1.72
   7   0  13    0.18    0.78
  -7   7  13   -0.15    0.84
   0  -7  13    0.17    0.86
  -7   1 -13    1.62    0.87
   1   6 -13    2.35    1.06
   1   6 -13    0.02    1.27
   6  -7 -13    4.00    1.16
   7  -1  13    3.06    1.07
  -1  -6  13    2.03    0.99
  -6   7  13    1.69    1.11
  -7   2 -13   -0.95    0.86
   2   5 -13    0.47    1.21
   2   5 -13    0.41    0.89
  -7   2 -13    0.62    0.54
   7  -2  13    0.57    0.81
  -2  -5  13    0.69    0.90
  -5   7  13    0.71    0.75
   4  -7 -13    1.51    0.76
  -7   3 -13    0.72    0.64
   3   4 -13    1.10    1.24
  -7   3 -13    2.02    1.08
  -3  -4  13    0.05    0.82
  -4   7  13    1.69    0.87
   7  -3  13    1.32    0.83
  -7   4 -13   -1.04    0.96
  -7   4 -13    0.29    0.63
   3  -7 -13    1.25    0.66
   4   3 -13   -0.10    1.01
   7  -4  13    0.41    0.68
  -4  -3  13    0.64    0.82
  -3   7  13    0.98    0.82
   2  -7 -13    0.21    0.51
  -7   5 -13   -0.30    0.97
  -5  -2  13   -0.01    0.81
  -2   7  13    0.29    0.81
   7  -5  13   -0.36    0.79
  -7   6 -13    2.51    0.92
  -7   6 -13    3.05    1.31
  -6  -1  13    2.52    1.18
  -1   7  13    3.65    1.04
   7  -6  13    4.40    1.25
  -7   7 -13   -0.21    0.66
  -7   7 -13   -0.63    1.43
   7  -7  13   -0.02    0.85
  -7   0  13    0.10    0.90
   0   7  13   -1.43    0.70
  -7   8 -13    0.43    0.76
   1   7  13   -0.76    0.81
  -8   1  13    0.10    0.92
   7  -8  13    0.29    0.81
  -7   9 -13    0.30    0.98
  -7   9 -13   -0.39    2.00
  -9   2  13    2.15    1.73
  -9   2  13    1.92    1.15
   2   7  13    1.39    1.01
   7  -9  13    0.43    0.97
   0   8 -13    4.18    1.92
   8  -8 -13    0.68    1.47
   0   8 -13   -0.49    0.94
  -8   8  13    1.03    1.09
   8   0  13   -0.21    0.87
   0  -8  13   -0.98    0.76
  -8   8  13   -1.48    1.62
   7  -8 -13    1.41    1.22
   1   7 -13    0.01    1.65
   1   7 -13   -1.21    0.88
  -8   1 -13    1.16    0.82
  -7   8  13   -0.54    0.81
  -1  -7  13   -0.39    0.84
   8  -1  13   -0.41    0.82
   2   6 -13    4.94    1.38
   2   6 -13    6.90    3.61
   6  -8 -13    2.33    1.14
  -2  -6  13    2.97    1.14
   8  -2  13    2.42    1.03
  -6   8  13    3.15    1.12
   3   5 -13   -0.46    1.41
  -8   3 -13    1.58    1.15
  -8   3 -13    0.35    0.65
   3   5 -13   -1.34    0.86
  -5   8  13    0.20    0.83
  -3  -5  13    0.34    0.80
   8  -3  13   -0.19    0.81
  -8   4 -13    0.84    0.69
   4   4 -13    0.09    1.33
  -8   4 -13    0.92    1.98
   4  -8 -13    0.08    0.76
  -4   8  13    0.39    0.80
   8  -4  13   -0.41    0.77
  -4  -4  13   -0.60    0.78
  -8   5 -13    0.22    0.69
   3  -8 -13    0.23    0.64
  -3   8  13    1.01    0.87
   8  -5  13    0.73    0.89
  -5  -3  13   -0.03    1.06
  -8   6 -13    2.09    1.03
  -8   6 -13    4.38    1.74
  -6  -2  13    1.56    1.09
  -2   8  13    2.93    1.01
   8  -6  13    3.69    1.31
  -8   7 -13   -0.14    0.80
  -8   7 -13    2.41    1.63
  -7  -1  13    1.49    1.05
  -1   8  13   -0.79    0.78
   8  -7  13   -0.52    0.81
  -8   8 -13    0.27    0.82
  -8   8 -13   -3.48    1.91
  -8   0  13   -0.19    1.04
   8  -8  13    0.47    1.02
   0   8  13    0.29    0.92
   2   7 -13   -0.96    2.02
   2   7 -13    3.72    1.43
   7  -9 -13    1.05    1.74
  -9   2 -13    1.42    1.11
  -7   9  13    2.99    2.30
   9  -2  13    1.60    1.06
   6  -9 -13    0.61    1.22
  -9   3 -13    0.88    1.36
   3   6 -13   -1.32    0.92
   3   6 -13   -1.36    1.80
   9  -3  13    0.27    1.10
  -3  -6  13   -0.19    0.92
  -9   4 -13    2.66    1.57
  -9   4 -13   -0.36    0.92
   4   5 -13   -0.51    1.80
   5  -9 -13   -0.26    1.07
   9  -4  13   -0.85    1.00
  -5   9  13    1.16    0.97
   4  -9 -13   -0.48    0.81
  -9   5 -13    0.84    1.89
  -9   5 -13   -0.02    0.84
  -5  -4  13    0.93    1.00
   9  -5  13   -0.53    0.91
   9  -5  13   -1.26    0.83
  -4   9  13   -0.63    0.82
  -9   6 -13   -0.77    1.97
  -9   6 -13    0.58    0.89
   3  -9 -13    2.06    0.76
  -6  -3  13   -0.28    0.91
   9  -6  13   -0.17    0.94
   9  -6  13   -2.11    0.92
  -3   9  13    0.08    0.84
  -9   7 -13   -3.11    1.89
  -9   7 -13    1.02    0.93
  -2   9  13   -0.49    0.93
   9  -7  13    1.27    1.18
   9  -7  13    0.49    1.14
  -7  -2  13   -0.63    1.06
  -7  -2  13    1.72    1.10
   0   0 -14   68.54    3.44
   0   0  14   69.54    3.55
  -1   0 -14    0.72    0.51
  -1   0 -14    0.01    0.60
   0   1 -14    1.35    0.81
  -1   1  14    0.52    0.76
   0  -1  14    1.10    0.73
   1   0  14    0.15    0.58
  -1   1 -14   -0.36    0.65
  -1   1 -14    0.88    0.58
   1   0 -14   -0.29    0.61
   1  -1  14    1.09    0.72
   0   1  14    1.64    0.84
  -1   0  14    1.30    0.81
  -1  -1 -14   12.42    1.15
  -1   2 -14   13.52    2.39
  -1   2 -14   12.55    1.44
   1   1  14   13.89    1.83
  -2   1  14   15.38    2.10
   1  -2  14    9.47    1.58
  -1   3 -14    3.66    0.94
  -2  -1 -14    2.88    0.56
  -3   2  14    3.70    1.09
   1  -3  14    2.97    1.07
   2   1  14    3.13    0.93
  -2   0 -14   -0.18    0.62
   0   2 -14    1.84    0.76
  -2   0 -14    0.54    0.47
   0   2 -14    1.58    0.84
  -2   2  14    0.51    0.65
   2   0  14    0.18    0.61
   0  -2  14    1.09    0.75
   1   1 -14   14.60    1.72
  -2   1 -14   10.78    1.49
  -2   1 -14   12.32    1.25
   2  -1  14    9.88    1.51
  -1  -1  14   15.33    2.01
  -1   2  14   13.30    1.84
  -2   2 -14    0.25    0.73
  -2   2 -14    0.71    0.59
   0   2  14    0.38    0.67
   2  -2  14    0.57    0.63
  -2   0  14    0.24    0.67
  -2   3 -14    3.49    0.89
  -1  -2 -14    2.89    0.62
  -2   3 -14    2.61    1.13
  -3   1  14    2.75    0.99
   2  -3  14    3.56    1.16
   1   2  14    2.12    0.89
  -2  -2 -14    6.66    0.72
  -2   4 -14    5.88    1.22
  -2   4 -14    4.24    1.17
   2  -4  14    7.32    1.49
   2   2  14    7.31    1.25
  -4   2  14    6.76    1.47
  -2   5 -14    1.34    0.79
  -2   5 -14    0.77    0.94
   2  -5  14    1.80    0.90
   3   2  14    1.32    0.80
  -5   3  14    1.94    0.99
  -1   4 -14    0.43    0.66
  -3  -1 -14    0.42    0.37
  -1   4 -14   -0.99    0.83
   3   1  14   -0.29    0.64
  -4   3  14    0.92    0.80
   1  -4  14   -0.47    0.68
  -3   0 -14   18.05    1.77
  -3   0 -14   14.19    1.14
   0   3 -14   19.21    1.85
  -3   3  14   14.63    1.98
   3   0  14   14.34    1.68
   0  -3  14   13.20    1.95
  -3   1 -14    2.04    0.61
  -3   1 -14    2.71    0.97
  -2   3  14    2.81    0.99
   3  -1  14    2.39    0.89
  -1  -2  14    3.44    1.16
  -3   2 -14    1.64    0.68
  -3   2 -14    3.61    0.94
  -1   3  14    2.42    0.98
  -2  -1  14    4.46    1.15
   3  -2  14    3.84    1.09
  -3   3 -14   10.18    1.50
  -3   3 -14   15.71    1.52
   3  -3  14   15.03    2.06
  -3   0  14   17.24    1.95
   0   3  14   17.55    1.89
  -1  -3 -14    0.29    0.36
  -3   4 -14    0.64    0.69
   3  -4  14    0.48    0.77
  -4   1  14   -1.07    0.56
   1   3  14    0.02    0.61
  -3   5 -14    2.20    0.93
  -3   5 -14    1.72    1.00
  -5   2  14    1.75    1.06
   2   3  14    2.65    0.90
   3  -5  14    2.56    0.99
  -3   6 -14   -0.18    0.63
  -3   6 -14    0.05    1.14
   3   3  14    0.22    0.70
   3  -6  14   -1.83    0.63
  -3   7 -14    3.42    1.21
  -3   7 -14   -0.88    1.12
  -7   4  14    2.98    1.22
   3  -7  14    1.90    1.01
   4   3  14    1.93    0.83
  -2   6 -14    2.52    0.99
  -2   6 -14    2.50    1.23
  -6   4  14    2.74    1.85
   2  -6  14    2.69    1.27
   4   2  14    1.48    0.73
  -1   5 -14    0.28    0.70
   4   1  14    1.25    0.79
  -5   4  14    0.09    0.68
   1  -5  14    0.77    0.87
   0   4 -14    3.87    1.16
   0   4 -14    7.01    1.32
  -4   0 -14    6.02    0.77
   4   0  14    5.66    1.20
  -4   4  14    5.28    1.36
   0  -4  14    5.76    1.27
  -4   1 -14    0.61    0.73
   1   3 -14   -0.49    0.74
  -4   1 -14    1.02    0.49
  -3   4  14    0.23    0.78
  -1  -3  14    0.25    0.69
   4  -1  14   -0.19    0.60
  -4   2 -14    5.32    1.21
  -4   2 -14    8.58    1.10
   4  -2  14    7.82    1.44
  -2  -2  14    9.12    1.66
  -2   4  14    6.41    1.38
   3   1 -14   -0.57    0.72
  -4   3 -14    0.41    0.55
  -3  -1  14    1.21    0.81
   4  -3  14    0.76    0.77
  -1   4  14    0.73    0.73
  -4   4 -14    5.06    1.02
  -4   0  14    4.80    1.18
   0   4  14    5.01    1.14
   4  -4  14    5.29    1.30
  -4   5 -14    0.69    1.21
  -4   5 -14   -0.76    0.93
  -5   1  14    1.75    1.09
   4  -5  14    0.94    0.82
   1   4  14    1.00    0.84
  -4   6 -14    3.01    1.17
  -4   6 -14    3.37    1.04
   2   4  14    1.92    0.89
  -6   2  14    2.66    1.03
   4  -6  14    2.30    1.00
  -4   7 -14    1.98    1.04
  -4   7 -14    2.88    1.40
   3   4  14    1.85    1.17
   4  -7  14    2.68    1.13
  -7   3  14    2.37    1.17
  -4   8 -14    0.36    0.95
  -4   8 -14    3.68    1.57
   4  -8  14   -0.87    0.81
   4   4  14    1.02    0.85
  -8   4  14    0.08    0.93
   9  -5 -14    3.11    1.78
  -4   9 -14    0.76    1.02
  -4   9 -14   -0.55    1.90
  -9   5  14    1.48    1.63
   4  -9  14    1.10    1.14
  -9   5  14    1.27    1.41
   5   4  14    0.71    0.99
  -3   8 -14    0.99    0.92
  -3   8 -14   -0.52    1.35
  -8   5  14    0.25    1.05
   5   3  14    0.17    0.83
   3  -8  14    1.60    1.01
  -2   7 -14    1.31    1.41
  -2   7 -14    0.84    0.81
   2  -7  14    1.06    0.83
  -7   5  14    1.40    0.99
   5   2  14    0.10    0.80
  -1   6 -14    5.33    1.32
  -1   6 -14    3.98    1.31
  -6   5  14    6.93    1.80
   1  -6  14    5.62    1.40
   5   1  14    3.88    1.07
  -5   0 -14    0.49    0.54
  -5   0 -14    1.36    0.81
   0   5 -14    0.57    1.06
   0   5 -14    0.81    0.75
   0  -5  14    0.66    0.86
   5   0  14    0.73    0.81
  -5   5  14    1.21    0.89
  -5   1 -14    0.64    0.49
   1   4 -14    1.37    1.26
   1   4 -14    0.50    0.74
  -5   1 -14    0.87    0.83
  -4   5  14    0.91    0.85
  -1  -4  14    0.01    0.79
   5  -1  14    2.40    1.01
   2   3 -14   -1.10    0.99
  -5   2 -14    0.92    0.88
  -5   2 -14    0.34    0.50
   5  -2  14    0.90    0.79
  -3   5  14    2.09    1.00
  -2  -3  14    1.56    0.91
   2  -5 -14    1.76    0.64
   3   2 -14    1.56    1.08
  -5   3 -14    3.14    1.08
  -5   3 -14    2.38    0.75
   5  -3  14    2.06    1.03
  -3  -2  14    2.20    1.03
  -2   5  14    2.33    1.08
  -5   4 -14    1.41    0.70
   1  -5 -14    0.77    0.52
  -4  -1  14    2.88    1.25
  -1   5  14   -0.16    0.72
   5  -4  14   -0.33    0.67
  -5   5 -14    0.03    1.36
  -5   5 -14   -1.03    0.85
   0   5  14    0.97    0.85
   5  -5  14    0.70    0.89
  -5   0  14    1.15    1.16
  -5   6 -14    4.86    1.14
  -5   6 -14    6.44    1.62
   1   5  14    5.25    1.26
  -6   1  14    4.24    1.31
   5  -6  14    4.29    1.20
  -5   7 -14    1.23    1.37
  -5   7 -14    0.44    0.77
   5  -7  14   -0.28    0.78
  -7   2  14    1.09    1.09
   2   5  14    1.21    0.85
  -5   8 -14   -1.94    1.73
  -5   8 -14    0.82    0.88
   5  -8  14    0.40    0.96
  -8   3  14    1.04    1.18
   3   5  14    1.25    0.84
  -5   9 -14   -3.47    1.94
  -5   9 -14    0.21    1.00
   4   5  14   -0.05    0.85
  -9   4  14   -0.73    2.84
  -9   4  14    3.63    1.35
   5  -9  14    1.33    1.03
   8  -6 -14    1.09    1.43
  -2   8 -14    0.45    0.90
  -2   8 -14    1.78    1.79
   6   2  14   -0.10    0.87
   2  -8  14    0.66    1.00
  -8   6  14    2.90    1.37
  -1   7 -14    1.21    0.99
  -1   7 -14   -1.47    1.75
   7  -6 -14   -0.68    1.30
  -7   6  14    1.42    1.11
   6   1  14    0.54    0.87
   1  -7  14    1.19    0.87
  -6   0 -14   -0.57    0.69
   0   6 -14   -0.25    0.83
   6  -6 -14    0.00    0.97
   0   6 -14    1.86    1.40
   6   0  14   -0.32    0.78
   0  -6  14   -0.40    0.79
   5  -6 -14    6.40    1.98
   1   5 -14    2.75    1.24
  -6   1 -14    4.48    0.78
   1   5 -14    2.85    1.13
  -1  -5  14    4.27    1.91
  -5   6  14    6.09    1.52
   6  -1  14    3.97    1.19
  -6   2 -14    3.76    0.80
  -6   2 -14    2.29    1.11
   4  -6 -14    2.34    0.92
   2   4 -14    2.28    1.32
  -4   6  14    3.34    1.09
   6  -2  14    2.09    1.02
  -2  -4  14    2.57    1.13
   3  -6 -14   -0.63    0.61
  -6   3 -14   -2.27    0.87
  -6   3 -14    0.02    0.57
   3   3 -14    0.06    1.01
  -3  -3  14   -0.47    0.70
   6  -3  14   -1.22    0.72
  -3   6  14   -0.30    0.70
   2  -6 -14    3.17    0.77
  -6   4 -14    5.43    1.37
  -6   4 -14    2.62    0.87
  -2   6  14    2.50    1.05
   6  -4  14    5.01    1.34
  -4  -2  14    4.94    1.50
  -6   5 -14    4.51    1.08
  -1   6  14    5.61    1.28
  -5  -1  14    4.60    1.31
  -6   6 -14    1.63    1.26
  -6   6 -14   -0.07    0.67
   6  -6  14    0.13    0.82
  -6   0  14   -0.21    0.81
   0   6  14    1.14    0.87
  -6   7 -14   -0.98    0.77
  -6   7 -14   -1.97    1.33
   6  -7  14   -0.20    0.81
  -7   1  14    1.23    1.09
  -6   8 -14    0.61    0.87
  -6   8 -14    1.31    1.69
  -8   2  14    2.32    1.22
   6  -8  14    0.59    0.88
   2   6  14   -0.03    0.88
  -1   8 -14   -2.29    1.99
   8  -7 -14    2.20    1.73
  -1   8 -14    2.15    1.35
   7   1  14    1.55    0.98
   1  -8  14    1.20    1.02
  -8   7  14    0.68    1.15
   0   7 -14    5.65    1.94
   0   7 -14    4.48    1.40
   7  -7 -14    5.86    1.60
   0  -7  14    5.37    1.39
   7   0  14    7.57    1.41
  -7   7  14    7.88    1.87
   6  -7 -14   -2.52    1.04
   1   6 -14    0.92    0.95
  -7   1 -14   -0.12    0.82
  -1  -6  14   -0.18    0.85
  -6   7  14    0.83    1.26
   7  -1  14   -0.80    0.82
   5  -7 -14    1.01    1.07
  -7   2 -14   -1.67    1.00
   2   5 -14    2.75    1.62
  -7   2 -14    1.55    0.67
   2   5 -14   -0.29    0.83
   7  -2  14   -0.51    0.74
  -5   7  14    1.13    0.94
  -2  -5  14    0.85    0.98
  -7   3 -14    2.07    0.77
  -7   3 -14    0.71    1.17
   3   4 -14    2.81    1.48
   4  -7 -14    2.42    0.89
   7  -3  14    2.55    1.08
  -4   7  14    2.73    1.08
  -3  -4  14    3.21    1.18
   4   3 -14    3.74    1.45
  -7   4 -14    1.20    1.28
   3  -7 -14    3.48    0.87
  -7   4 -14    4.97    1.01
  -3   7  14    5.32    1.30
   7  -4  14    2.96    1.34
  -4  -3  14    1.70    1.01
   2  -7 -14    0.18    0.59
  -7   5 -14    0.38    0.74
  -7   5 -14    0.64    1.24
  -2   7  14   -0.72    0.75
   7  -5  14    0.42    0.87
  -5  -2  14    0.80    0.98
  -7   6 -14    0.18    0.78
  -7   6 -14    0.69    1.55
   7  -6  14    1.28    0.93
  -6  -1  14    0.17    0.92
  -1   7  14    0.93    1.03
  -7   7 -14    3.86    1.73
  -7   7 -14    5.50    1.30
   7  -7  14    9.42    1.87
   0   7  14    6.84    1.43
  -7   0  14    8.36    1.69
  -7   8 -14    2.82    1.19
  -7   8 -14    3.57    2.06
   1   7  14    2.24    1.23
  -8   1  14    0.38    1.08
   7  -8  14    2.91    1.28
   1   7 -14    0.98    1.06
   1   7 -14    5.59    1.96
  -8   1 -14    0.28    0.90
  -1  -7  14    2.02    1.08
   8  -1  14    2.13    1.09
  -7   8  14    1.86    1.18
  -8   2 -14    1.00    1.15
   2   6 -14    1.40    1.16
   2   6 -14   -1.26    1.77
   6  -8 -14    0.63    1.16
  -6   8  14    0.84    1.06
   8  -2  14   -0.13    0.99
  -2  -6  14   -0.65    0.91
   3   5 -14    0.44    1.00
  -8   3 -14   -0.47    0.73
   3   5 -14   -0.16    2.36
   5  -8 -14    0.22    0.92
  -8   3 -14    2.37    1.33
  -3  -5  14   -1.67    0.88
  -5   8  14    0.54    0.99
   8  -3  14    0.27    0.95
   4   4 -14    1.48    1.49
  -8   4 -14    0.20    0.73
   4  -8 -14    1.34    0.92
  -8   4 -14    0.49    1.50
  -4  -4  14    0.94    1.00
   8  -4  14   -0.02    0.90
  -4   8  14    0.35    0.85
  -8   5 -14    0.16    0.73
  -8   5 -14   -2.69    1.36
   3  -8 -14    0.43    0.74
  -5  -3  14    1.12    1.06
  -3   8  14   -0.67    0.91
   8  -5  14    0.30    0.97
  -8   6 -14   -2.86    1.64
  -8   6 -14    0.88    0.86
  -6  -2  14    0.40    1.01
   8  -6  14   -0.18    0.92
  -2   8  14    1.67    0.95
  -8   7 -14    3.64    2.19
  -8   7 -14    0.80    0.82
  -1   8  14    1.42    1.05
  -7  -1  14    0.53    1.04
   8  -7  14    2.29    1.23
  -9   4 -14   -0.77    1.81
  -9   4 -14    2.16    0.99
   5  -9 -14   -0.31    1.05
   9  -4  14    1.09    1.07
  -4  -5  14    0.18    1.03
  -5   9  14    1.51    1.16
   4  -9 -14   -0.69    0.99
  -9   5 -14   -2.56    1.73
  -9   5 -14    2.00    0.99
  -4   9  14    1.96    1.16
  -5  -4  14   -0.50    0.98
   9  -5  14   -0.41    1.12
   0   0 -15   -0.92    0.64
   0   0  15   -0.39    0.60
   0   1 -15   -0.60    0.70
  -1   0 -15   -0.37    0.70
  -1   0 -15   -0.37    0.45
  -1   1  15    0.27    0.70
   0  -1  15    0.41    0.65
   1   0  15    0.05    0.66
   1   0 -15    1.06    0.82
  -1   1 -15   -0.45    0.69
  -1   1 -15   -0.85    0.51
   0   1  15    0.25    0.66
  -1   0  15    0.98    0.78
   1  -1  15   -0.35    0.63
  -1   2 -15   26.48    2.50
  -1  -1 -15   33.88    1.89
  -1   2 -15   33.83    2.25
   1   1  15   31.55    2.40
   1  -2  15   36.73    2.71
  -2   1  15   33.89    2.59
  -1   3 -15   24.70    2.05
  -2  -1 -15   23.45    1.44
   2   1  15   21.88    2.09
   1  -3  15   20.55    2.23
  -3   2  15   25.02    2.33
   0   2 -15   -0.13    0.57
  -2   0 -15    0.73    0.77
  -2   0 -15    1.17    0.56
   2   0  15    0.40    0.68
  -2   2  15    0.25    0.80
   0  -2  15   -0.95    0.63
  -2   1 -15   30.24    2.39
  -2   1 -15   33.35    2.02
  -1  -1  15   33.72    2.62
  -1   2  15   31.16    2.47
   2  -1  15   30.35    2.48
  -2   2 -15   -0.10    0.78
  -2   2 -15   -0.21    0.55
   2  -2  15    0.77    0.74
  -2   0  15   -0.46    0.64
   0   2  15    0.18    0.66
  -2   3 -15   23.80    1.98
  -1  -2 -15   24.70    1.49
  -3   1  15   25.47    2.36
   2  -3  15   23.50    2.30
   1   2  15   23.01    2.13
  -2   4 -15    4.01    1.38
  -2  -2 -15    4.40    0.64
  -2   4 -15    2.93    1.24
   2   2  15    2.92    0.97
   2  -4  15    3.81    1.18
  -4   2  15    4.04    1.31
  -2   5 -15   27.27    2.74
  -2   5 -15   33.04    2.52
   3   2  15   29.55    2.38
   2  -5  15   33.79    2.93
  -5   3  15   27.28    2.74
  -1   4 -15    4.89    1.54
  -3  -1 -15    5.15    0.77
  -1   4 -15    5.85    1.41
  -4   3  15    7.46    1.58
   1  -4  15    4.19    1.25
   3   1  15    5.60    1.22
  -3   0 -15    0.38    0.81
  -3   0 -15   -0.32    0.43
   0   3 -15    1.22    0.90
   3   0  15    0.60    0.73
  -3   3  15    0.11    0.83
   0  -3  15   -0.18    0.64
  -3   1 -15   24.61    1.67
  -3   1 -15   23.61    2.13
   3  -1  15   25.05    2.21
  -2   3  15   26.99    2.35
  -1  -2  15   21.61    2.18
  -3   2 -15   24.85    2.34
  -3   2 -15   22.94    1.77
  -2  -1  15   24.06    2.32
   3  -2  15   25.57    2.36
  -1   3  15   28.16    2.35
  -3   3 -15    0.35    0.66
  -3   0  15    0.69    0.80
   3  -3  15    0.92    0.83
   0   3  15   -0.46    0.66
  -1  -3 -15    5.55    0.72
  -3   4 -15    6.33    1.21
  -4   1  15    6.50    1.57
   1   3  15    6.32    1.32
   3  -4  15    3.62    1.11
  -3   5 -15   27.72    2.28
  -3   5 -15   25.38    4.12
   3  -5  15   30.00    3.11
   2   3  15   32.24    2.36
  -5   2  15   27.49    3.31
  -3   6 -15    5.90    1.79
  -3   6 -15    6.05    1.34
  -6   3  15    5.33    1.39
   3  -6  15    5.32    1.34
   3   3  15    2.88    1.02
  -3   7 -15    2.07    1.09
  -3   7 -15    0.36    1.52
   3  -7  15    0.62    0.97
   4   3  15    0.56    0.80
  -7   4  15   -0.67    0.98
  -2   6 -15    7.90    1.52
  -2   6 -15    5.25    1.48
   2  -6  15    4.84    1.46
   4   2  15    4.84    1.14
  -6   4  15    7.54    1.80
  -1   5 -15    2.13    1.04
  -1   5 -15    1.95    1.20
  -5   4  15    3.13    1.12
   1  -5  15    0.59    0.87
   4   1  15    1.48    0.89
   0   4 -15   -0.73    1.08
  -4   0 -15   -0.41    0.79
   0   4 -15    0.65    0.81
  -4   0 -15    0.27    0.45
   0  -4  15    0.32    0.79
   4   0  15   -1.02    0.70
  -4   4  15   -0.52    0.74
  -4   1 -15    6.53    1.33
   1   3 -15    4.46    1.51
  -4   1 -15    4.30    0.80
  -1  -3  15    3.63    1.16
  -3   4  15    5.33    1.28
   4  -1  15    3.72    1.07
   2   2 -15    2.97    1.16
  -4   2 -15    1.33    1.00
  -4   2 -15    5.59    0.97
  -2   4  15    6.62    1.35
   4  -2  15    5.37    1.38
  -2  -2  15    2.77    1.09
  -4   3 -15    5.14    1.01
  -4   3 -15    4.09    1.25
  -1   4  15    5.62    1.24
  -3  -1  15    5.41    1.32
   4  -3  15    4.11    1.13
  -4   4 -15   -1.47    0.86
  -4   4 -15    0.16    0.63
   4  -4  15   -0.71    0.81
   0   4  15   -0.86    0.74
  -4   0  15   -1.31    0.74
  -4   5 -15    2.78    1.01
  -4   5 -15    1.88    1.38
  -5   1  15    3.16    1.21
   1   4  15    1.61    0.90
   4  -5  15    2.39    1.21
  -4   6 -15    4.13    1.60
  -4   6 -15    6.90    1.37
  -6   2  15    5.29    1.53
   4  -6  15    7.11    1.56
   2   4  15    8.97    1.44
  -4   7 -15    0.05    0.83
   4  -7  15    1.16    0.97
  -7   3  15    0.33    0.99
   3   4  15    1.62    0.91
  -4   8 -15    1.66    1.69
  -4   8 -15    0.41    0.99
   4   4  15   -0.85    0.80
  -8   4  15    1.10    1.22
   4  -8  15    0.12    0.97
  -3   8 -15    1.86    2.34
  -3   8 -15    2.45    1.21
   3  -8  15    2.26    1.20
  -8   5  15    3.71    1.50
   5   3  15    3.51    1.10
  -2   7 -15    7.21    1.98
  -2   7 -15    3.72    1.24
   2  -7  15    5.83    1.56
   5   2  15    4.29    1.18
  -7   5  15    4.42    1.39
  -1   6 -15   31.31    2.68
   5   1  15   28.68    2.36
   1  -6  15   31.03    2.72
  -6   5  15   32.14    2.91
   0   5 -15    0.46    0.83
   0   5 -15   -0.62    1.28
  -5   0 -15    0.34    0.42
  -5   0 -15   -0.15    0.83
  -5   5  15   -0.17    0.78
   0  -5  15   -0.90    0.88
   5   0  15   -0.39    0.73
   1   4 -15    1.81    1.24
   1   4 -15    1.03    0.89
  -5   1 -15    2.42    0.66
  -5   1 -15    2.13    1.04
  -4   5  15    2.32    1.05
  -1  -4  15    0.92    1.01
   5  -1  15    2.36    0.99
   2   3 -15   29.87    2.73
  -5   2 -15   30.80    1.86
  -5   2 -15   33.69    2.62
   5  -2  15   30.43    2.52
  -3   5  15   28.31    2.51
  -5   3 -15   27.93    2.53
  -5   3 -15   31.07    2.05
   2  -5 -15   31.09    1.94
  -2   5  15   30.90    2.55
   5  -3  15   30.83    2.60
   1  -5 -15    2.43    0.64
  -5   4 -15    1.55    1.38
  -5   4 -15    2.58    0.87
  -4  -1  15    2.30    1.17
   5  -4  15    1.84    0.95
  -1   5  15    3.36    1.11
  -5   5 -15   -0.39    1.15
  -5   5 -15   -0.95    0.64
  -5   0  15    1.69    1.02
   5  -5  15   -0.36    0.74
   0   5  15   -0.08    0.80
  -5   6 -15   25.79    2.76
  -5   6 -15   29.12    2.37
   1   5  15   34.58    2.49
   5  -6  15   29.29    2.71
  -6   1  15   33.38    2.91
  -5   7 -15    4.47    1.87
  -5   7 -15    3.54    1.23
  -7   2  15    2.54    1.23
   5  -7  15    3.17    1.25
   2   5  15    2.78    1.08
  -5   8 -15    5.36    1.42
  -5   8 -15    4.70    2.07
  -8   3  15    2.33    1.39
   3   5  15    3.49    1.14
   5  -8  15    1.48    1.11
  -2   8 -15    0.97    2.52
  -2   8 -15    8.12    1.70
   8  -6 -15    7.72    2.17
  -8   6  15   13.10    2.34
   2  -8  15    9.42    1.77
   6   2  15    7.42    1.39
  -1   7 -15    1.45    1.70
  -1   7 -15   -0.73    0.79
   7  -6 -15    0.35    1.46
  -7   6  15   -0.50    0.98
   1  -7  15   -0.39    0.90
   6   1  15   -0.40    0.85
   0   6 -15   -0.70    0.80
   0   6 -15    0.76    1.45
   6  -6 -15    2.34    1.26
  -6   6  15   -0.22    0.90
   0  -6  15   -2.02    0.78
   6   0  15   -0.45    0.76
   1   5 -15   26.87    2.59
  -6   1 -15   32.62    2.47
  -6   1 -15   30.21    1.65
   6  -1  15   31.38    2.61
  -1  -5  15   30.19    2.71
  -5   6  15   36.63    2.89
  -6   2 -15    7.23    1.06
   4  -6 -15    5.82    1.25
  -6   2 -15    5.96    1.43
   2   4 -15    4.56    1.44
  -4   6  15    9.26    1.67
  -2  -4  15    6.46    1.58
   6  -2  15    5.64    1.36
  -6   3 -15    5.98    1.07
   3  -6 -15    5.95    1.09
   3   3 -15    5.90    1.56
  -3   6  15    5.42    1.37
   6  -3  15    5.08    1.30
  -3  -3  15    6.07    1.45
  -6   4 -15    6.92    1.24
   2  -6 -15    6.32    0.99
  -4  -2  15    7.14    1.63
  -2   6  15    7.13    1.48
  -6   5 -15   34.01    2.40
  -6   5 -15   33.73    3.01
  -5  -1  15   31.85    2.77
   6  -5  15   33.14    2.81
  -1   6  15   31.08    2.55
  -6   6 -15    0.45    0.77
  -6   6 -15    1.08    1.51
  -6   0  15   -0.25    0.88
   0   6  15    1.70    0.90
   6  -6  15    0.40    0.90
  -6   7 -15   -1.00    0.79
   6  -7  15    1.19    1.02
   1   6  15    1.97    1.13
  -7   1  15    0.91    1.07
  -6   8 -15    8.66    2.28
  -6   8 -15   10.98    1.80
  -8   2  15    9.24    1.85
   2   6  15    9.13    1.52
   6  -8  15    5.52    1.51
   7  -7 -15   -0.46    1.44
   0   7 -15    1.78    2.31
   0   7 -15   -1.03    0.82
   0  -7  15    0.37    1.03
  -7   7  15   -0.19    1.03
   7   0  15    0.11    0.95
   1   6 -15    2.73    1.82
   6  -7 -15    0.58    1.26
  -7   1 -15    0.33    1.08
   1   6 -15    0.84    0.98
  -7   1 -15    0.68    0.58
  -6   7  15    1.28    1.09
  -1  -6  15    0.57    0.99
   7  -1  15    1.49    1.03
   2   5 -15    4.68    1.48
   5  -7 -15    1.04    1.12
  -7   2 -15    5.71    0.93
  -7   2 -15    4.96    1.33
   2   5 -15    2.48    1.60
  -2  -5  15    6.00    1.52
   7  -2  15    5.13    1.38
  -5   7  15    5.19    1.59
   3   4 -15    1.12    1.51
  -7   3 -15    0.95    1.32
   4  -7 -15   -0.05    0.86
  -7   3 -15    0.99    0.73
   7  -3  15    0.05    0.85
  -4   7  15    0.20    0.99
  -3  -4  15    1.06    1.07
  -7   4 -15    0.06    1.05
   3  -7 -15    0.76    0.76
   4   3 -15    0.92    1.43
   7  -4  15   -0.80    0.81
  -3   7  15    0.04    0.87
  -4  -3  15   -0.49    0.86
  -7   5 -15    4.15    1.77
  -7   5 -15    2.43    1.06
  -5  -2  15    1.72    1.17
  -2   7  15    6.71    1.47
   7  -5  15    5.30    1.49
  -7   6 -15    0.42    0.95
  -7   6 -15    1.48    1.62
  -6  -1  15    1.02    1.01
   7  -6  15   -0.50    0.84
  -1   7  15    0.99    1.00
  -7   7 -15   -0.16    0.87
  -7   0  15   -0.83    0.98
   7  -7  15   -0.40    0.99
   0   7  15    0.26    0.95
   6  -8 -15    9.44    1.79
  -8   2 -15    9.97    1.23
   2   6 -15    6.43    1.60
  -8   2 -15    5.61    1.59
   2   6 -15   10.41    2.98
  -6   8  15    8.53    1.71
  -2  -6  15    6.89    1.56
  -8   3 -15    3.39    1.70
   5  -8 -15    5.53    1.31
   3   5 -15    1.41    2.31
   3   5 -15    2.27    1.20
  -8   3 -15    6.50    1.20
   8  -3  15    2.63    1.29
  -3  -5  15    1.37    1.13
  -5   8  15    2.29    2.19
  -8   4 -15    1.43    0.84
   4  -8 -15    0.59    1.01
   4   4 -15    3.75    1.86
   8  -4  15    0.74    1.04
  -4   8  15   -0.87    1.00
  -4  -4  15   -1.08    1.02
  -8   5 -15    3.80    1.13
  -8   5 -15    4.30    2.00
   3  -8 -15    2.69    0.97
   8  -5  15    4.78    1.39
  -3   8  15    4.90    1.29
  -5  -3  15    3.08    1.27
  -8   6 -15   10.14    1.64
  -8   6 -15    7.50    2.19
  -6  -2  15   11.09    2.04
   8  -6  15    7.09    1.74
  -2   8  15    9.33    1.69
   0   0  16  126.50    5.34
  -1   0 -16    2.63    0.99
  -1   0 -16    4.38    0.99
   0   1 -16    2.77    0.95
   1   0  16    2.13    0.95
  -1   1  16    3.90    1.31
   0  -1  16    3.61    1.27
  -1   1 -16    2.57    1.14
  -1   1 -16    2.93    0.88
  -1   0  16    2.04    0.91
   1  -1  16    2.27    1.12
   0   1  16    4.67    1.25
  -1   2 -16    0.38    0.67
  -1  -1 -16    2.44    0.73
  -2   1  16    0.80    0.82
   1   1  16    1.47    0.90
   1  -2  16    0.33    0.78
  -1   3 -16    0.17    0.66
  -2  -1 -16   -0.24    0.47
  -1   3 -16    0.81    0.96
   2   1  16    0.03    0.75
   1  -3  16    0.74    0.92
  -3   2  16    0.34    0.96
  -2   0 -16    2.71    1.07
  -2   0 -16    3.74    0.81
   0   2 -16    3.48    1.21
   0  -2  16    3.22    1.03
  -2   2  16    5.42    1.43
   2   0  16    2.24    0.99
  -2   1 -16    0.82    0.65
   1   1 -16   -0.14    0.93
  -1   2  16    1.07    0.83
  -1  -1  16    0.84    0.91
   2  -1  16    1.70    0.88
  -2   2 -16    4.36    1.00
  -2   0  16    3.21    1.10
   2  -2  16    2.68    1.02
   0   2  16    2.41    1.08
  -2   3 -16    1.93    0.80
  -1  -2 -16    1.48    0.59
  -2   3 -16   -1.48    0.87
  -3   1  16    0.92    1.03
   2  -3  16   -0.77    0.70
   1   2  16    1.09    0.87
  -2  -2 -16    3.64    0.63
  -2   4 -16    2.56    0.98
   2   2  16    2.59    1.06
   2  -4  16    3.96    1.19
  -2   5 -16    3.43    1.48
  -2   5 -16    0.92    1.03
   3   2  16    2.91    1.07
  -5   3  16    2.70    1.27
   2  -5  16    0.45    0.89
  -1   4 -16    4.74    1.18
  -1   4 -16    2.83    1.39
  -3  -1 -16    4.92    0.72
   3   1  16    3.63    1.12
  -4   3  16    4.15    1.29
   1  -4  16    6.11    1.44
  -3   0 -16   27.94    1.69
   0   3 -16   31.18    2.45
  -3   0 -16   31.13    2.44
  -3   3  16   30.03    2.65
   3   0  16   29.96    2.52
  -3   1 -16    0.53    0.59
   1   2 -16    1.55    1.06
  -3   1 -16    1.42    1.03
  -2   3  16    0.97    0.91
   3  -1  16    1.11    0.88
  -1  -2  16    1.01    0.84
  -3   2 -16    0.65    0.65
   2   1 -16    1.29    0.99
  -3   2 -16    1.23    1.01
  -2  -1  16    1.04    0.90
  -1   3  16    1.06    0.91
   3  -2  16   -0.05    0.78
  -3   3 -16   30.04    2.19
  -3   3 -16   20.10    2.53
   3  -3  16   29.67    2.64
  -3   0  16   28.77    4.33
   0   3  16   29.74    2.43
  -3   4 -16    5.10    1.23
  -3   4 -16    2.55    1.36
  -1  -3 -16    4.46    0.75
  -4   1  16    5.96    1.57
   1   3  16    4.45    1.25
   3  -4  16    3.58    1.38
  -3   5 -16    1.91    1.33
  -3   5 -16    1.56    0.92
  -5   2  16   -0.03    0.91
   3  -5  16    3.94    1.36
   2   3  16    2.64    1.06
  -3   6 -16    2.52    1.12
  -3   6 -16    3.25    1.54
  -6   3  16    3.76    1.35
   3  -6  16    1.46    1.03
   3   3  16    2.04    1.00
  -3   7 -16   11.68    1.89
  -3   7 -16    6.31    2.37
   4   3  16    8.80    1.46
  -7   4  16   11.02    2.09
   3  -7  16    8.13    1.76
  -2   6 -16    1.64    3.09
  -2   6 -16    1.52    1.02
   4   2  16    2.16    0.98
   2  -6  16    1.54    1.23
  -6   4  16    3.26    1.23
  -1   5 -16    1.02    0.99
  -1   5 -16    0.04    1.36
   4   1  16    0.29    0.85
   1  -5  16    0.23    0.92
  -5   4  16   -0.73    0.88
  -4   0 -16   38.34    1.86
   0   4 -16   40.54    2.92
  -4   0 -16   37.35    2.63
  -4   4  16   46.22    3.28
   0  -4  16   34.79    2.95
   4   0  16   41.73    2.92
   1   3 -16    3.41    1.36
  -4   1 -16    3.99    0.84
   1   3 -16    6.36    1.40
  -4   1 -16    6.05    1.44
  -1  -3  16    5.69    1.38
  -3   4  16    3.98    1.24
   4  -1  16    4.54    1.19
  -4   2 -16    3.64    0.86
   2   2 -16    5.37    1.42
  -4   2 -16    1.51    1.90
  -2  -2  16    4.54    1.31
   4  -2  16    3.50    1.21
  -2   4  16    3.52    1.24
  -4   3 -16    4.91    1.08
   4  -3  16    2.11    1.05
  -3  -1  16    3.40    1.20
  -1   4  16    5.11    1.40
  -4   4 -16   37.31    2.52
   0   4  16   43.16    2.94
  -4   0  16   41.73    3.09
   4  -4  16   43.22    3.18
  -4   5 -16    0.87    0.77
  -4   5 -16    1.90    1.36
   1   4  16   -0.82    0.81
   4  -5  16    0.91    0.97
  -5   1  16    0.28    0.82
  -4   6 -16    3.33    1.81
  -4   6 -16    1.49    1.04
   2   4  16    2.07    0.98
   4  -6  16    2.06    1.21
  -6   2  16    1.71    1.15
  -4   7 -16   13.94    2.03
  -4   7 -16   11.04    2.42
   3   4  16   10.35    1.59
  -7   3  16    9.19    1.77
   4  -7  16   10.49    1.95
  -2   7 -16   -0.11    1.95
  -2   7 -16   -0.83    0.87
   2  -7  16   -1.31    0.88
   5   2  16    0.58    0.97
  -7   5  16    0.58    1.16
  -1   6 -16   -1.74    1.65
  -1   6 -16    1.97    1.14
   5   1  16    3.38    1.15
  -6   5  16    2.90    1.26
   1  -6  16    1.69    1.23
  -5   0 -16    0.14    0.44
  -5   0 -16   -0.28    0.96
   0   5 -16   -1.05    1.66
   0   5 -16   -1.48    0.76
   5   0  16    0.75    0.99
   0  -5  16   -0.31    1.01
  -5   5  16    1.21    1.09
  -5   1 -16    2.00    1.11
   1   4 -16   -0.13    0.80
  -5   1 -16    0.26    0.50
   1   4 -16   -3.32    1.24
  -4   5  16    0.91    0.98
   5  -1  16    0.50    0.88
  -1  -4  16    1.16    1.01
   2   3 -16    0.73    1.38
  -5   2 -16    0.99    1.12
  -5   2 -16    2.98    0.85
  -3   5  16    1.57    1.09
   5  -2  16    2.73    1.12
  -2  -3  16    1.46    1.00
  -5   3 -16    3.42    0.92
   3   2 -16    1.38    1.35
   2  -5 -16    1.71    0.81
  -3  -2  16    1.36    1.01
   5  -3  16    1.26    1.01
  -2   5  16    2.05    1.27
  -5   4 -16    1.14    1.29
  -5   4 -16    0.28    0.76
  -4  -1  16    0.78    0.96
  -1   5  16   -0.01    0.87
   5  -4  16   -1.41    0.79
  -5   5 -16   -0.10    1.44
  -5   5 -16   -0.74    0.73
   0   5  16    0.26    1.00
   5  -5  16   -1.11    0.80
  -5   0  16   -0.47    0.80
  -5   6 -16    0.23    0.85
  -5   6 -16    2.89    1.73
  -6   1  16    1.48    1.23
   5  -6  16    2.03    1.23
   1   5  16    0.78    1.03
  -5   7 -16   -0.01    0.91
  -5   7 -16    2.69    1.87
  -7   2  16    0.09    1.04
   2   5  16    2.39    0.99
   5  -7  16    0.09    1.12
   7  -6 -16    3.16    1.67
  -1   7 -16    0.02    1.04
  -1   7 -16    0.15    3.04
  -7   6  16    0.76    1.19
   1  -7  16   -1.40    0.99
   6   1  16    0.94    1.03
   0   6 -16    1.25    1.13
   0   6 -16   -0.29    1.74
   6  -6 -16    4.42    1.57
   0  -6  16    0.23    1.08
  -6   6  16    1.77    1.23
   6   0  16    1.23    1.04
  -6   1 -16    2.87    0.68
   1   5 -16    1.42    1.13
   5  -6 -16    0.57    1.26
   1   5 -16    0.57    1.70
  -6   1 -16    1.65    1.19
   6  -1  16    3.50    1.27
  -5   6  16    1.99    1.26
  -1  -5  16    1.40    1.11
  -6   2 -16    3.04    0.82
  -6   2 -16    2.07    1.31
   2   4 -16    1.97    1.11
   2   4 -16    0.44    1.60
   6  -2  16    1.16    1.05
  -4   6  16    3.06    1.25
  -2  -4  16    1.17    1.00
   3   3 -16    2.00    1.65
  -6   3 -16    3.56    1.49
  -6   3 -16    1.52    0.84
   3  -6 -16    0.80    0.88
   6  -3  16    2.36    1.21
  -3  -3  16    2.21    1.22
  -3   6  16    1.77    1.21
   2  -6 -16    0.37    0.76
  -6   4 -16   -1.78    1.44
  -6   4 -16    0.69    0.82
  -4  -2  16    1.76    1.12
  -2   6  16    1.42    1.17
   6  -4  16    1.29    1.03
  -6   5 -16    2.13    1.04
  -6   5 -16    4.40    1.87
  -1   6  16    3.61    1.30
  -5  -1  16    3.81    1.35
   6  -5  16    2.62    1.24
  -6   6 -16    0.71    1.78
  -6   6 -16    1.03    0.92
   6  -6  16    1.01    0.94
  -6   0  16    0.82    1.04
   0   6  16    1.11    1.01
  -6   7 -16   -2.37    0.85
  -6   7 -16   -1.08    1.80
   6  -7  16    0.24    1.08
  -7   1  16    0.71    1.10
   1   6  16   -0.20    0.98
  -7   1 -16    0.56    1.14
  -7   1 -16    0.18    0.68
   1   6 -16   -2.23    2.49
   1   6 -16   -1.05    0.89
   6  -7 -16   -0.39    1.51
  -1  -6  16    0.37    1.06
   7  -1  16    0.12    1.03
  -6   7  16   -0.37    1.10
  -7   2 -16   -0.35    0.67
   2   5 -16    1.78    2.00
   5  -7 -16   -0.68    1.31
  -7   2 -16    1.17    1.31
   2   5 -16   -0.20    0.94
  -2  -5  16   -0.46    1.09
  -5   7  16   -0.01    1.08
   3   4 -16    7.63    2.09
  -7   3 -16    4.90    2.01
  -7   3 -16   10.63    1.40
  -3  -4  16    8.96    1.83
  -4   7  16    9.98    1.86
   7  -3  16    7.96    1.60
   3  -7 -16   11.26    1.41
  -7   4 -16   12.61    1.62
  -4  -3  16   10.82    1.93
   7  -4  16    8.78    1.75
  -3   7  16    9.03    1.75
  -7   5 -16    1.20    0.95
  -7   5 -16    1.01    1.89
   2  -7 -16    0.45    0.85
  -2   7  16    0.96    1.02
   7  -5  16    1.01    0.94
  -5  -2  16   -1.50    0.87
  -7   6 -16    1.03    0.93
  -7   6 -16   -2.76    2.06
  -1   7  16    1.40    1.23
   7  -6  16    0.79    1.11
  -6  -1  16   -0.51    1.01
   0   0 -17   -0.76    0.66
   0   0  17   -0.29    0.80
   0   1 -17    0.61    1.03
  -1   0 -17   -0.05    0.65
   0   1 -17    0.68    0.78
  -1   0 -17   -0.77    0.98
  -1   1  17    0.12    0.81
   0  -1  17   -0.05    0.80
   1   0  17   -0.85    0.66
  -1   1 -17    0.47    0.80
   0   1  17    0.13    0.79
  -1   0  17    0.18    0.97
   1  -1  17    0.75    0.88
  -1  -1 -17    1.23    0.67
  -1   2 -17    0.63    0.95
  -1   2 -17    2.08    1.20
   1   1  17    0.70    0.88
  -2   1  17   -0.14    0.88
  -1   3 -17    0.42    0.83
  -1   3 -17    1.87    1.24
  -2  -1 -17    0.45    0.57
   1  -3  17   -0.09    0.94
  -3   2  17   -1.54    1.36
   2   1  17   -0.21    0.78
   0   2 -17   -0.12    1.30
  -2   0 -17    1.02    0.69
  -2   0 -17   -0.04    0.94
   0   2 -17    0.13    0.72
  -2   2  17   -1.33    0.64
   0  -2  17   -0.38    0.77
   2   0  17    0.28    0.79
   1   1 -17    1.44    1.07
  -2   1 -17    0.71    1.10
  -2   1 -17    0.44    0.63
   2  -1  17   -0.51    0.77
  -1   2  17    0.27    0.79
  -1  -1  17    0.21    1.06
  -2   2 -17    1.02    1.13
  -2   2 -17    0.25    0.71
   2  -2  17   -0.54    0.64
   0   2  17   -0.23    0.79
  -2   0  17    0.31    0.98
  -2   3 -17   -1.19    0.69
  -2   3 -17   -0.11    1.13
  -1  -2 -17    0.27    0.59
   2  -3  17    0.38    0.85
   1   2  17    0.02    0.82
  -3   1  17    0.65    0.98
  -2  -2 -17   -0.23    0.46
  -2   4 -17    0.05    0.76
  -2   4 -17   -1.79    1.26
   2   2  17   -0.41    0.84
   2  -4  17    0.36    0.97
  -4   2  17    0.52    0.94
  -2   5 -17    1.72    1.02
  -2   5 -17    1.81    1.71
  -5   3  17    3.34    1.43
   2  -5  17    0.70    1.04
   3   2  17    1.30    0.98
  -3  -1 -17    0.35    0.51
  -1   4 -17    0.67    1.41
  -1   4 -17   -0.80    0.82
   1  -4  17   -0.46    0.87
  -4   3  17   -1.14    0.80
   3   1  17   -0.40    0.78
  -3   0 -17   -0.67    0.93
  -3   0 -17    0.22    0.57
   0   3 -17   -2.67    1.19
   0   3 -17   -1.15    0.75
  -3   3  17    0.27    1.01
   3   0  17   -0.19    0.77
   0  -3  17   -0.84    0.62
  -3   1 -17    0.23    0.64
   1   2 -17   -3.09    1.24
   3  -1  17   -1.08    0.79
  -2   3  17   -1.67    0.77
  -1  -2  17    0.12    0.78
   2   1 -17    2.42    1.34
  -3   2 -17    0.45    0.71
  -2  -1  17   -0.39    0.81
  -1   3  17    0.66    0.91
   3  -2  17   -0.36    0.80
  -3   3 -17    1.10    0.80
   0  -3 -17   -0.52    0.58
  -3   3 -17   -0.98    1.14
  -3   0  17    0.46    0.86
   3  -3  17    0.20    0.88
   0   3  17   -0.63    0.78
  -1  -3 -17    0.93    0.54
  -3   4 -17   -0.19    0.79
  -3   4 -17   -0.94    1.36
  -4   1  17   -0.36    0.81
   3  -4  17    0.38    0.98
   1   3  17    0.34    1.03
  -3   5 -17    1.55    0.93
  -3   5 -17   -1.66    1.67
   3  -5  17    0.76    1.07
  -5   2  17    0.87    1.11
   2   3  17    0.60    1.02
  -3   6 -17    0.10    1.90
  -3   6 -17    0.21    0.94
   3   3  17   -0.10    0.89
  -6   3  17    0.58    1.15
   3  -6  17    0.83    1.07
  -2   6 -17   -0.81    0.90
  -2   6 -17    5.96    1.99
  -6   4  17    2.07    1.38
   2  -6  17    0.04    1.07
   4   2  17    0.14    0.94
  -1   5 -17    1.45    1.65
  -1   5 -17    0.13    0.90
   1  -5  17    0.27    0.99
   4   1  17   -1.64    0.81
  -5   4  17    1.07    1.13
   0   4 -17   -0.10    1.51
  -4   0 -17   -1.31    0.50
  -4   0 -17    0.05    1.06
   0   4 -17   -0.19    0.77
   4   0  17    1.19    1.07
   0  -4  17   -0.42    0.93
  -4   4  17    0.26    0.93
  -4   1 -17    0.31    1.18
   1   3 -17    0.48    0.89
   1   3 -17    2.07    1.54
  -4   1 -17   -0.20    0.57
   4  -1  17    0.80    0.93
  -3   4  17    0.05    0.94
  -1  -3  17   -0.52    0.71
  -4   2 -17    0.71    0.72
  -4   2 -17   -0.08    1.18
   2   2 -17   -0.74    1.22
  -2  -2  17    0.48    0.99
   4  -2  17   -0.34    0.89
  -2   4  17   -0.59    0.89
  -4   3 -17    0.01    1.26
   4  -3  17    0.66    0.98
  -1   4  17   -0.18    0.97
  -3  -1  17   -0.17    0.88
  -4   4 -17   -1.83    1.46
   0  -4 -17   -0.65    0.51
  -4   4 -17    1.00    0.85
   0   4  17    0.09    0.85
  -4   0  17   -0.32    0.88
   4  -4  17   -0.25    0.91
  -4   5 -17   -0.31    1.57
  -4   5 -17   -0.82    0.77
   1   4  17   -1.02    0.85
   4  -5  17   -0.21    0.99
  -5   1  17    0.64    0.92
  -4   6 -17   -0.36    0.91
  -4   6 -17    0.45    1.98
   2   4  17    0.11    1.09
   4  -6  17   -0.23    0.97
  -6   2  17   -0.50    0.98
   4  -7  17    1.01    1.15
  -1   6 -17   -0.56    1.07
  -1   6 -17    1.91    2.04
   1  -6  17   -0.67    1.01
  -6   5  17    0.72    1.20
   5   1  17    0.50    1.07
  -5   0 -17    0.60    0.56
   0   5 -17   -1.17    0.92
   0   5 -17    1.60    2.00
   5   0  17    0.18    0.98
  -5   5  17    0.19    1.10
   0  -5  17    0.70    1.27
  -5   1 -17    1.02    1.28
  -5   1 -17    0.08    0.61
   1   4 -17    0.58    0.90
   1   4 -17   -3.04    1.42
  -1  -4  17   -1.80    0.84
  -4   5  17    1.56    1.12
   5  -1  17   -0.35    0.92
  -5   2 -17    1.17    1.37
   2   3 -17    1.16    2.10
  -5   2 -17    0.63    0.74
  -3   5  17    2.54    1.25
  -2  -3  17    0.42    0.99
  -5   3 -17   -1.41    1.39
  -5   3 -17    1.31    0.89
   2  -5 -17    0.74    0.89
   5  -3  17    0.00    0.92
  -3  -2  17    1.15    1.06
  -2   5  17    1.64    1.13
   1  -5 -17    0.14    0.70
  -5   4 -17   -3.52    2.87
  -5   4 -17    0.10    0.80
  -1   5  17    1.14    1.24
  -4  -1  17   -1.88    0.76
   5  -4  17    1.36    1.04
  -5   5 -17    1.35    1.75
  -5   5 -17    0.87    0.89
  -5   0  17    1.12    1.08
   0   5  17   -0.16    1.01
   5  -5  17    0.81    1.02
  -5   6 -17    6.09    2.05
  -5   6 -17    1.95    1.04
   1   5  17    3.41    1.18
  -6   1  17    2.57    1.34
   5  -6  17    1.09    1.16
   0   6 -17   -1.42    1.15
   6  -6 -17    0.68    1.56
   0   6 -17   -1.39    2.13
   6   0  17    0.84    1.08
  -6   6  17   -0.19    1.17
   0  -6  17   -0.82    1.05
  -6   1 -17    0.12    0.66
  -6   1 -17    0.77    1.28
   1   5 -17   -0.12    2.07
   1   5 -17    0.91    1.13
   5  -6 -17   -2.01    1.35
  -1  -5  17    0.56    1.19
   6  -1  17    1.54    1.46
  -5   6  17    1.86    1.30
   2   4 -17    0.88    1.04
  -6   2 -17   -1.26    1.39
  -6   2 -17    0.33    0.77
   2   4 -17    0.32    1.81
   4  -6 -17   -0.19    1.13
  -2  -4  17    0.98    1.07
  -4   6  17   -1.97    1.02
   6  -2  17    1.43    1.10
  -6   3 -17   -0.49    0.73
   3   3 -17   -3.76    1.64
   3  -6 -17    0.49    0.99
  -3  -3  17   -1.50    0.85
   6  -3  17   -0.31    0.92
  -3   6  17   -1.24    1.04
   2  -6 -17    0.89    0.87
  -6   4 -17    1.26    1.80
  -6   4 -17   -0.91    0.83
   6  -4  17   -1.05    1.03
  -4  -2  17    0.06    1.00
  -2   6  17    0.89    1.10
  -6   5 -17    2.34    2.24
  -6   5 -17    0.82    0.92
  -5  -1  17   -0.03    0.99
   6  -5  17    1.10    1.08
  -1   6  17    2.47    1.16
  -6   6 -17    1.23    1.08
  -6   6 -17   -2.87    2.50
   0   6  17   -0.82    1.08
   6  -6  17   -0.12    0.95
  -6   0  17    0.90    1.17
   0   0 -18   18.40    1.93
   0   0  18   16.10    2.53
   0   1 -18   -0.59    0.78
   0   1 -18    1.68    1.26
  -1   0 -18   -0.44    0.75
  -1   1  18    0.50    1.03
   0  -1  18    0.57    1.02
   1   0  18   -0.27    0.83
   0  -1 -18    0.14    0.78
  -1   1 -18    2.18    1.50
  -1   1 -18    0.38    1.26
   1  -1  18   -0.04    0.82
  -1   0  18   -0.25    0.93
   0   1  18    1.71    1.08
  -1   2 -18    1.19    0.94
  -1   2 -18    2.55    1.80
  -1  -1 -18    2.47    0.93
   1   1  18    2.10    1.09
   1  -2  18    2.98    1.24
  -2   1  18    2.69    1.23
  -2  -1 -18   -0.07    0.64
  -1   3 -18    2.68    1.59
  -1   3 -18    0.14    0.87
   2   1  18    1.55    1.03
  -3   2  18    2.92    1.20
   1  -3  18    1.21    1.08
   0   2 -18   -0.05    0.82
   0   2 -18    0.46    1.33
  -2   0 -18   -0.23    1.24
  -2   0 -18    0.49    0.69
  -2   2  18    1.40    1.01
   2   0  18    1.15    1.11
   0  -2  18   -0.20    0.80
  -2   1 -18    0.26    0.82
   1   1 -18    2.88    1.39
  -1  -1  18    2.76    1.21
   2  -1  18    1.90    1.20
  -1   2  18    2.08    1.18
  -2   2 -18    1.61    1.32
   0  -2 -18    0.83    0.78
  -2   2 -18    1.70    0.93
  -2   0  18    1.43    0.98
   2  -2  18   -0.34    0.95
   0   2  18    1.84    1.04
  -2   3 -18   -1.95    1.38
  -2   3 -18    0.16    0.88
  -1  -2 -18    0.09    0.67
   1   2  18    0.93    1.00
   2  -3  18   -0.76    0.93
  -3   1  18   -2.28    0.83
  -2  -2 -18    1.07    0.59
  -2   4 -18   -0.18    1.61
  -2   4 -18   -0.45    0.95
   2   2  18    0.64    1.03
   2  -4  18   -0.45    0.96
  -4   2  18   -0.01    0.99
  -2   5 -18    0.11    2.11
  -2   5 -18    1.14    1.16
  -5   3  18    1.45    1.27
   2  -5  18    2.47    1.38
   3   2  18   -0.71    0.96
  -3  -1 -18    3.29    0.73
  -1   4 -18    2.80    1.23
   1  -4  18    0.81    1.10
  -4   3  18    3.08    1.34
   3   1  18    1.70    1.06
  -3   0 -18    4.26    0.96
   0   3 -18    6.22    1.44
   0   3 -18    8.18    2.30
   0  -3  18    4.76    1.51
  -3   3  18    6.44    1.62
   3   0  18    3.93    1.28
  -3   1 -18   -0.37    0.70
   1   2 -18    0.03    1.36
  -3   1 -18    0.51    1.31
   1   2 -18    0.82    1.01
  -2   3  18    0.10    1.11
  -1  -2  18    0.85    0.99
   3  -1  18    0.76    1.87
  -3   2 -18   -0.27    1.11
  -3   2 -18    0.42    1.33
  -1   3  18    0.05    0.97
  -2  -1  18    0.34    0.94
   3  -2  18   -1.16    0.79
   0  -3 -18    4.85    1.01
  -3   3 -18    5.24    1.32
  -3   3 -18    3.73    1.88
  -3   0  18    3.26    1.39
   0   3  18    6.41    1.51
   3  -3  18    4.40    1.41
  -3   4 -18    2.39    1.74
  -1  -3 -18    3.16    0.71
  -3   4 -18    2.33    1.09
  -4   1  18    0.83    1.02
   3  -4  18    1.48    1.15
   1   3  18    1.09    1.09
  -3   5 -18    3.49    2.08
  -3   5 -18    1.38    1.08
  -5   2  18    1.64    1.22
   2   3  18   -1.39    0.84
   3  -5  18    0.74    1.20
  -3   6 -18   -0.88    2.30
  -6   3  18    1.97    1.31
   3  -6  18    0.50    1.19
   3   3  18    0.92    1.04
  -1   5 -18   -0.24    1.12
  -1   5 -18   -0.91    2.05
   4   1  18    0.78    1.09
   1  -5  18   -0.40    1.01
  -5   4  18   -0.64    1.13
  -4   0 -18   12.27    1.37
   0   4 -18   14.51    2.92
   0   4 -18   12.36    1.89
   4   0  18   10.73    1.88
  -4   4  18   13.30    2.32
   0  -4  18   11.30    1.97
   1   3 -18    1.39    1.06
  -4   1 -18    2.07    0.84
   1   3 -18    1.08    1.89
  -1  -3  18    1.22    1.19
  -3   4  18    1.42    1.23
   4  -1  18    1.91    1.25
  -4   2 -18    1.27    0.84
  -2   4  18    0.12    2.05
   4  -2  18    0.40    1.12
  -2  -2  18    0.51    0.93
  -4   3 -18   -0.50    1.51
  -4   3 -18    2.41    1.05
   4  -3  18   -0.09    1.04
  -1   4  18    2.18    1.21
  -3  -1  18    0.86    0.98
  -4   4 -18   12.18    2.30
  -4   4 -18   19.46    2.10
   0  -4 -18   18.86    1.50
  -4   0  18   12.48    1.97
   0   4  18   17.07    2.28
  -4   5 -18    1.42    1.02
  -5   1  18    1.10    1.12
   1   4  18   -0.38    0.94
   4  -5  18    0.31    1.14
   0   5 -18    0.10    0.94
  -5   0 -18   -0.05    0.61
  -5   5  18    1.17    1.46
   5   0  18   -1.53    1.12
   0  -5  18   -0.33    1.14
  -5   1 -18    0.54    1.41
   1   4 -18    0.87    1.95
   1   4 -18    1.52    1.15
  -5   1 -18    0.91    0.80
  -4   5  18    1.59    1.27
  -1  -4  18   -0.15    1.01
   5  -1  18   -0.74    1.09
   2   3 -18    6.49    2.01
  -5   2 -18    2.47    2.14
  -5   2 -18    0.35    0.80
   2   3 -18    1.51    1.09
   5  -2  18    2.37    1.29
  -2  -3  18    2.30    1.27
  -3   5  18    0.28    1.19
  -5   3 -18    0.73    0.89
   2  -5 -18   -0.45    0.99
  -5   3 -18   -0.05    1.66
   5  -3  18    1.70    1.29
  -3  -2  18   -0.09    1.06
  -2   5  18    2.43    1.67
  -5   4 -18    0.88    2.07
   1  -5 -18    1.72    0.88
  -5   4 -18   -1.44    0.81
  -1   5  18    0.54    1.12
  -4  -1  18    0.27    1.05
   5  -4  18   -1.30    0.90
  -5   5 -18    0.38    0.93
  -5   5 -18    2.22    2.29
   0   5  18   -0.59    1.02
   5  -5  18    1.11    1.15
  -5   0  18    0.64    1.10
  -6   3 -18   -1.57    1.81
  -3  -3  18    1.29    1.12
  -3   6  18   -1.10    1.12
   6  -3  18   -0.61    1.05
   0   0 -19   -0.17    0.82
   0   0  19   -1.11    0.88
  -1   0 -19    0.04    0.86
   0   1 -19    1.17    1.02
   0   1 -19    2.15    1.63
   1   0  19   -0.47    0.92
  -1   1  19    1.00    1.01
   0  -1  19   -0.77    0.79
  -1   1 -19   -0.26    0.79
  -1   1 -19   -0.05    1.74
   0  -1 -19   -1.24    0.77
   1  -1  19    0.94    0.95
   0   1  19   -0.06    0.95
  -1   0  19   -0.31    0.87
  -1  -1 -19   31.48    2.28
  -1   2 -19   29.41    2.62
   1  -2  19   27.57    2.78
  -2   1  19   31.18    2.93
   1   1  19   29.60    2.82
  -1   3 -19    1.90    1.97
  -1   3 -19    8.12    1.64
  -2  -1 -19    8.50    1.24
   2   1  19    8.04    1.64
  -3   2  19    8.16    1.71
   1  -3  19    8.78    2.05
   0   2 -19    0.43    0.94
  -2   0 -19    0.07    0.78
   0   2 -19   -1.71    1.55
   0  -2  19   -0.39    0.89
  -2   2  19    1.19    1.12
   2   0  19    0.29    0.91
   1   1 -19   30.29    2.66
  -2   1 -19   27.48    2.40
  -1   2  19   27.42    2.80
  -1  -1  19   29.86    2.86
   2  -1  19   27.84    2.75
  -2   2 -19   -0.11    1.63
  -2   2 -19   -0.88    0.82
   0  -2 -19   -0.09    0.81
  -2   0  19   -0.57    0.99
   0   2  19    1.10    1.17
   2  -2  19   -0.20    1.04
  -1  -2 -19    9.33    1.28
  -2   3 -19    9.02    1.64
  -2   3 -19    5.76    2.00
  -3   1  19    9.04    2.00
   2  -3  19    5.55    1.55
  -2  -2 -19    4.64    0.92
  -2   4 -19    4.95    1.48
  -2   4 -19    3.26    2.15
   2   2  19    4.19    1.80
   2  -4  19    5.17    1.57
  -4   2  19    4.41    1.47
  -1   4 -19    0.05    1.09
  -3  -1 -19   -0.30    0.69
  -1   4 -19   -4.89    2.18
   3   1  19   -0.38    1.02
   1  -4  19    0.02    1.19
  -4   3  19    0.48    1.14
   0   3 -19   -0.46    1.99
   0   3 -19    0.21    1.02
  -3   0 -19   -0.77    0.70
   3   0  19   -1.95    0.81
   0  -3  19   -1.11    0.92
  -3   3  19   -0.61    1.05
  -3   1 -19    9.29    1.41
   1   2 -19   10.60    1.93
   1   2 -19    0.30    2.38
  -1  -2  19    8.58    1.72
  -2   3  19    7.97    1.75
   3  -1  19    6.33    1.57
  -3   2 -19    5.32    1.35
  -3   2 -19    4.66    2.42
  -1   3  19    7.83    1.55
   3  -2  19    8.99    1.92
  -2  -1  19    5.70    1.57
  -3   3 -19   -3.52    1.73
  -3   3 -19   -0.22    0.92
   0  -3 -19    0.20    0.77
  -3   0  19    1.77    1.20
   3  -3  19    1.91    1.23
   0   3  19   -0.97    1.10
  -1  -3 -19   -0.10    0.69
  -3   4 -19    2.67    3.97
  -3   4 -19    0.01    1.11
   1   3  19    0.03    1.08
  -4   1  19    0.28    1.12
   3  -4  19    0.86    1.12
   0   4 -19    0.53    1.17
  -4   0 -19   -0.01    0.72
   0   4 -19   -2.04    2.22
   0  -4  19    0.93    1.23
   4   0  19   -0.89    1.02
  -4   4  19    0.49    1.21
  -4   1 -19   -0.96    1.58
  -4   1 -19    0.36    0.84
   1   3 -19   -1.11    0.93
   1   3 -19   -2.07    2.00
  -3   4  19   -0.54    1.07
  -1  -3  19    0.81    1.04
   4  -1  19    0.46    1.07
   2   2 -19    3.04    2.01
  -4   2 -19    7.03    2.10
  -4   2 -19    5.05    1.20
   4  -2  19    4.02    1.40
  -2   4  19    5.11    1.69
  -2  -2  19    2.46    1.38
  -4   3 -19    1.22    1.94
  -4   3 -19    0.52    0.97
  -3  -1  19    0.37    1.05
  -1   4  19   -1.00    1.06
   4  -3  19    0.06    1.09
   0  -4 -19    1.37    0.79
  -4   4 -19   -0.26    2.27
  -4   4 -19   -0.49    0.93
   4  -4  19    2.02    1.39
  -4   0  19    0.34    1.20
   0   0 -20    2.64    1.23
   0   0  20    2.82    1.23
  -1   0 -20    1.11    1.01
   0   1 -20    0.63    1.09
   0  -1  20   -1.76    0.97
   1   0  20    2.17    1.33
  -1   1  20    1.02    1.17
  -1   1 -20    1.04    1.09
  -1   1 -20    1.43    1.77
   1   0 -20   -0.72    1.05
   0  -1 -20    0.14    0.99
  -1   0  20    1.74    1.19
   0   1  20    1.33    1.24
   1  -1  20    1.34    1.10
  -1  -1 -20    4.90    1.27
  -1   2 -20    0.73    1.96
  -1   2 -20    2.67    1.34
   1  -2  20    4.13    1.42
  -2   1  20    6.76    1.75
   1   1  20    4.56    1.43
   0   2 -20    3.41    1.29
   0   2 -20    3.06    2.29
  -2   0 -20    3.48    1.32
   2   0  20    2.48    1.28
   0  -2  20    4.05    1.39
  -2   2  20    3.26    1.39
   1   1 -20    6.82    1.64
  -2   1 -20    7.05    3.30
  -2   1 -20    6.65    1.46
  -1  -1  20    1.91    1.24
  -1   2  20    5.50    1.67
   2  -1  20    5.33    1.57
  -2   2 -20    4.70    1.41
  -2   2 -20    2.58    2.07
   0  -2 -20    3.42    1.18
  -2   0  20    3.87    1.40
   2  -2  20    1.55    1.28
   0   2  20    4.46    1.46
   0   0   0    0.00    0.00
;
_shelx_hkl_checksum              9892
